# Supplementary material for: Application of a deep generative model produces novel and diverse functional peptides against microbial resistance
Source: Comput Struct Biotechnol J. 2022 Dec 19;21:463–71. doi: 10.1016/j.csbj.2022.12.029 (PMC9804011; doi:10.1016/j.csbj.2022.12.029)
Supplement: Supplementary file 1 — Supplementary material. [file mmc1.xlsx]

## Sheet: Table S1
			Table S1. Summary of the collected sequences as fine-tuning data
Activity	count_value	Assay	count_value	Function	count_value	Mechnism_target	count_value	Target_organisms	count_value	Tissue_specificity	count_value	Virus	count_value
Antibacterial	7615	Plaque assay	222	Probably participates in a plant defense mechanism.	75	Virus entry	650	Gram-negative bacteria: A. tumefaciens. NOTE! Tested only this bacterium.	8	Expressed in leaves.	3	HCV	447
Antimicrobial	7499	Fluorescent probe	199	Has antibacterial activity (By similarity).	72	Replication	280	Fungi: Fusarium oxysporum and Botrytis cinerea. NOTE! Not tested against bacteria.	5	roots	3	HSV 1	224
Anti-Gram+	6725	beta-galactosidase activity	145	Has antibacterial activity (Potential).	67	Fusion	265	Virus:HIV-1 (EC50 = 130 nM).	4	Leaves and flowers.	2	RSV	150
Anti-Gram-	6711	Focus reduction assay	132	Has bactericidal activity (By similarity).	66	NS3 protease	199	Virus:HIV-1 (EC50= 50-275 nM).	4	Epidermis and vascular bundles of pods	2	INFV A	128
Antifungal	6348	RT PCR	125	Plant non-specific lipid-transfer proteins transfer phospholipids as well as galactolipids across membranes. May play a role in wax or cutin deposition in the cell walls of expanding epidermal cells and certain secretory tissues.	39	Surface glycoproteins (Gn/Gc)	85	Sclerotinia sclerotiorum	3	Petals.	2	SNV	127
Antiviral	3855	Luciferase assay	125	Thionins are small plant proteins which are toxic to animal cells. They seem to exert their toxic effect at the level of the cell membrane. Their precise function is not known.	39	beta-3 integrins	70	Pythium aphanidermatum	3	leaves and wet or dry seeds.	2	HPIV 3	118
AntiGram_p	2722	ELISA	111	Cecropins have lytic and antibacterial activity against several Gram-positive and Gram-negative bacteria.	39	Syncytium formation	66	Virus:HIV.	3	stems	2	FIV	106
Antimammalian Cell	2523	Immunofluorescence	104	Has antimicrobial activity (By similarity).	35	Viral assembly	42	Enterococcus hirae. Gram-negative bacteria: Escherichia coli	2	cotyledons and leaves. Not found in roots or stems.	1	SARS-CoV	98
AntiGram_n	2320	Syncitia assay	90	Plant non-specific lipid-transfer proteins transfer phospholipids as well as galactolipids across membranes. May play a role in wax or cutin deposition in the cell walls of expanding epidermal cells and certain secretory tissues (By similarity).	34	Assembly	42	Fungi: Fusarium solani	2	Highest expression in flowers and to a lesser extent in leaves. Lower levels in hypocotyls. No expression in roots and cotyledons.	1	ANDV	85
Anticancer	964	Cell-fusion assay	85	Antimicrobial peptide (By similarity).	34	Viral membrane	40	Gram-positive bacteria: Bacillus subtilis	2	Expressed in flowers and in young fruits.	1	VACV	62
MammalianCells	308	Immunoprecipitation	84	S.aureus	28	Hemagglutinin-Neuraminidase	30	Pseudomonas solanacearum	2	Laticifer.	1	HBV	60
Hemolytic	307	Cytopathic effect	77	M.luteus	27	Phosphoprotein	29	Clavibacter michiganensis. NOTE! Not tested against bacteria.	2	rosette leaves and flower buds.	1	HCMV	41
Antiparasitic	259	Helicase assay	48	Probably contributes to the antimicrobial barrier function of the small bowel mucosa.	27	Major surface glycoprotein G	26	Phytophtora infestans.	2	Leaves and stems. Lower in roots.	1	WNV	39
CancerCells	228	Flow cytometry	41	Shows antibacterial activity against representative Gram-negative and Gram-positive bacterial species	24	Nucleoprotein	22	Fungi: Cercospora beticola and other filamentous fungi. NOTE! Little or no effect against bacteria.	2	Broadly expressed.	1	MV	38
Insecticidal	211	Hemagglutinin assay	41	Possesses a potent antimicrobial activity against Gram-positive and Gram-negative bacteria. Probably acts by disturbing membrane functions with its amphipathic structure (By similarity).	23	Virucidal	17	Fungi: tested only agzainst Cercospora beticola.	2	IWF4 mRNA is expressed in the aerial parts of the plant only	1	RV	30
Anti-MRSA	170	Viral antigen reduction assay	38	that adopts an alpha helical conformation which can disrupt bacterial membranes. Each caerin displays a different antimicrobial specificity.	22	Release	17	Pseudomonas aeruginosa. NOTE! Not active against Candida albicans and Saccharomyces cerevisiae.	2	green fruit.	1	DENV 2	26
mast cell degranulation	154	GFP assay	36	Antibacterial peptide	21	Cytopathic effect	13	Fungi: Fusarim solani	2	Found only in seeds.	1	HPV	24
histamine releasing	143	EMSA	35	Antimicrobial peptides 2b	19	CSFV entering	12	Gram-positive Bacteria: Staphylococcus aureus. NOTE! Not active against Salmonella typhimurium. Fungi: Fusarim solani	1	Predominantly expressed in the pistil during all stages of flower development.	1	JEV	18
AntiAnticancer	140	Phage binding assay	34	L.innocua	19	Hybrid physiological effects	12	Fungi: B.cinerea	1	with a constitutive expression in young and mature leaves and in young flowers.	1	PRRSV	16
Chemotactic	120	MTT assay	30	Plant defense peptide (By similarity).	17	Polymerase	11	F.culmorum	1	accumulation in a configuration surrounding the inner reproductive whorls.	1	HSV 2	14
AntiMRSA	114	Viral titer	26	Antibacterial activity against Gram-positive bacterium S.aureus.	16	Transcription	11	Fusarium graminearum	1	Specifically expressed in fiber cells.	1	ECMV	14
AntiHIV	109	Luminescence fusion assay	20	Antibacterial activity against Gram-positive bacterium S.aureus and Gram-negative bacterium E.coli. Has activity against C.albicans.	16	gp160	10	H.sativum and R.solani	1	Highly expressed in leaves and coleoptiles. No expression in roots.	1	NDV	13
Anti-HIV	109	Pseudoviral particle infection assay	18	L.lactis	15	S protein	10	Fusarium moniliforme	1	Predominantly in the embryo portion of the kernel.	1	FeLV	13
Antibiofilm	94	Flouroscence spectrtophotometery	17	Has bactericidal activity. Active against E.coli ML35 and S.aureus 502A.	15	Translation	9	Virus:HIV	1	Expressed in roots.	1	INFV B	12
Antioxidant	75	Q-PCR	17	and hemolytic activity.	14	Multifunctional	9	Yeast: Saccharomyces cerevisiae.	1	Expressed predominantly in seeds.	1	CSFV	12
anti-sepsis	75	Ribonucleotide reductase assay	16	Confers broad-spectrum resistance to pathogens.	14	PreS-binding	9	Sclerotium rolfsii.	1	Flower. Found in petals	1	EBoV	11
nitric oxide releasing	62	InsecticidalSubstitution of certain residues of kalata B1 to alanine result in loss of insecticidal activity [...]Simonsen SM et al. (2008) J Biol Chem 283:9805-9813HemolyticSubstitution of certain residues of kalata B1 to alanine result in loss of hemolytic activity. Residues in loops 1 and 3 along with a few other isolated residues strongly affect activity. [...]Simonsen SM et al. (2008) J Biol…	14	Antibacterial and antifungal activity. Presents chitin-binding activity (By similarity).	14	RdRp	8	Fusarim oxysporum	1	Expressed in orange and red ripe fruit and to a lesser extent in mature	1	HeV	11
Antimalarial	59	EGFP expression	14	2c and 2d have antibacterial and antifungal activity against a range of species (By similarity).	13	E6 protein	8	Sclerotinia trijoliorum	1	and also in root epidermis during seedling germination.	1	SIV	10
nNOS inhibitor	50	NMR	13	Male-specific peptide with moderate activity against Gram-positive bacteria.	13	Disrupt UL54/UL44 interaction	8	Insects:Helicoverpa armigera.	1	stamen and pistils	1	HTLV 1	10
relaxation of arterial smooth muscle cells	32	Survival of mice	12	Has antibacterial activity.	13	Furin	7	H.sativum and A.consortiale	1	Present in seeds	1	MDV	10
Enzyme inhibitor	31	Protease inhibition12 SFTI alanine mutants were tested for inhibitory activity against bovine trypsin. K5A mutant shows the weakest activity. [...]Daly NL et al. (2006) J Biol Chem 281:23668-75	12	Possesses antifungal activity sensitive to inorganic cations.	13	Immunostimulaton	7	Bacteria: Gram-positive:Clavibacter michiganense Gram-negative:Escherichia coli Fungi: Alternaria longipes	1	Low basal expression in seedlings. Also detected in rosette leaves.	1	hMPV	9
Anti-HIV-1	31	FRET assay	12	ion-permeable channels in membranes. At high concentration causes cell membrane lysis (By similarity).	12	HCV E2	6	but not in A.consortiale.	1	Expressed in stems	1	SeV	7
EnzymeInhibitor	26	CD spectroscopy	10	Insecticidal; cytolytic and antimicrobial peptide. Forms voltage-dependent	12	Neutralization sites	6	Gram-negative bacteria: Escherichia coli. Fungi: Rhizoctonia solani. Insects: Spodoptera frugiperda.	1	Expressed very early in lateral root development.	1	ASLV-A	6
Spermicidal	26	Surface plasmon resonance	10	Binds to bacterial lipopolysaccharides (LPS)	12	Hemolysis	5	Aspergillus flauus.	1	Detected in rosette leaves and at a very high level in flowers and in siliques.	1	BKV	5
Antibacterial; Maximin H3	25	Western blotting	8	Plant defense peptide with antifungal activity against F.oxysporum and B.cinerea.	11	NS2/3 protease	3	but not that of R.solani. NOTE! Induces morphological changes in F.culmorum	1	All shoot organs.	1	DHV	5

## Sheet: QSAR model prediction scores
sequence	is_activity
MGILVSAIKRLAARLGWL	1
MNILKHAAIGAFKPFLALGKL	0.9955
MTPLPKGVRKAIMPWLLRGPTPVC	0.9935
MRVLLLGALLRGPVRPIAVDLSGAGSRVR	0.993357
MLRLVTKFLLPGKFPPNKLGGPQPIWAY	0.9915
MIKHINRIPQLGPPEALKKLIVASWL	0.991
MIPAAGGFRIVIVGRAVTRGRLRLQS	0.99
RVAATKGWATTALTRFPVGAFRR	0.988835
MAFPAHRIPL	0.986
MKKKCRIILGLIYAIKPIESFFYAIPKKR	0.986
MKAWKWIRVKI	0.9845
MAKPPNGLFVISRKSFLSANAVNRLFKKLLKGGQWIFWQ	0.9835
MRHSPVKSSCHGGARLFRRGASRLYLPVPRLLLGFRSSS	0.983
MTKSTLAVRMGAWAVPPHARIRHMGIGAWGTHVYV	0.982
MTMLHKKAFRIAIKSGISAF	0.982
MLFTLLYAVRISIRNAAAWPADSKAPKKRQIIL	0.9805
MNPLIRLNPFPSTRCRK	0.9765
GLRYAKLAGRVGLAKEALPAPQNPQPIQ	0.975
MSLSRHILQLWQRRLKMACVLKSVAQC	0.974
MTFKRAAYAGKFITGGAGVCHR	0.974
MRKRRYTTMARWGGRQAAVSIIAFVA	0.973
MRPLLKGAVMIPDLGSVGHAAR	0.972
MAGVIHLTGLAGIDALHRVYATPRVR	0.9705
MPQVIRFILGLILR	0.969912
MIWAWLALGQVGRQRGRAKRGGLFLPDFKRVAPSFFVIDFIA	0.9695
MRPVNRQILRHGIWQVLRGRKSVQAAHQGLYAFSYAY	0.9675
ARIVLRIVFF	0.964
MARPYMLRSGLIAKRLGVGNLLALKAIDMVWGVSRYS	0.962
MGRNTANQSLTSRNRKGYYYSPFKAYVKLNHTQPIQVLPGIK	0.96
MKQKIWKSILAGSLG	0.959
MHVVPSLLARPSLARAVTNSWL	0.9585
MAINTVRPGRVPSTGMPKVVEGVP	0.958
MKVIGRVLAQCASSYIPNKVCNYICSVR	0.958
MNGLFRDARKLSQLIIFQ	0.957
MAKSLLSRTCFSVKMVSYKINIS	0.9565
MAIVKFRPINTARKIQLCNSWLSAAVVLA	0.956
MKFMALLRILDAGSLGPNSRA	0.954
MRLPSRIARRLKILQVSKMKTLFPVGRHGSPFRYG	0.9535
MKVALPATSGSPMRAAAEQRPAEAGKAAGLAR	0.953168
RSAVFHALLIRAPSITNVLSMWFARRRLAPEQ	0.952
MRVSIPKKSGGSNKVILPQFGRGEASWVWGASA	0.9515
MAFHVLSAARRIERG	0.9505
TQAQKVNCRRLLLSAINAKWQI	0.9505
MLDLLIDLHGGAKCSRFLLRSC	0.95
MKLAQNILRLGDLSLTWRSY	0.9495
MSLKMNIPGIFSLGGIATPPVGVILGIQHAAAGRTRRIMA	0.949
MQSSKVKVMCVGGDKTVGLKALVLTLR	0.9485
MAIQPAYGVHAKIIWAQLLSARLFGNFSVRANPAKNRANY	0.947
MKIAPKIVHVSIYSRVVFMAGEQLLPH	0.9465
MSAKLRLLRPC	0.9465
MVPSNQSPREYTKGQFACKPSAACFTLRAIMRK	0.9465
MFWIRVLKHVCLGIQLLSPAAILMRLYMGRRGPLENLINCILMRVHKRC	0.946
MKTQCLIYKLPHANKLKSPNMSVPIGPDSMVSTC	0.943
MKLKMLILGINKSKTYSK	0.9425
MAVSTVAHQLALLLT	0.942
MSRSIPMAGQGIRGTPKI	0.9415
MVLRAYAIKEKAFRARL	0.9415
MIRKVILREFLANFPKLVPEFMFLCIARPFGKVVLVEMFKKG	0.941
MRVLAVVDSLGRSREARVVRLLDTIG	0.9395
MNIGATIRLRWASGKASRAAQGRRYQYRLIKGRIGE	0.939
MAFTLKLVMTSWCSLRRVFPATSCF	0.938
MHLQSFLRKSLRIQIITPVACDAVGIPK	0.938
MKPTQAKVLDGNSMFRVLKCGRTSLWNILVTLSTSFLS	0.9365
MTKCCVRELVPGLGVGPAEVSNGSRTCPS	0.935
MNSGKKMIVVSGKLPTLGSSLKNK	0.9345
MKTHIIFILFAKWR	0.9335
MKVTWIITKPSDVIGEGQKRK	0.9325
MSICGAVVRGPIDTVTRTILSRQV	0.932
MQILTSNIILQAALSKVTVRA	0.9315
MHAGFFIVRTLVLRAILSIMLIKGAFSFLIQAC	0.931
MPLPVPNHGGLAQMA	0.931
MSTNSHVIAVRNRPPFSKSKSLLYLV	0.93
MKSLLNSGKVAEPVMYQYRRNS	0.9295
MNISNTHAQRKFNCSLYVNS	0.9295
MIAFKQSLLWDGF	0.929
MPLRLSNAH	0.9285
MIKTIIRTPL	0.928
YTMLHMVSGPKRLAQRKSSTIMCATI	0.9275
MKPRAQMVRTAVLYMLL	0.927
MTVIIREIVLKWNKAPRFAVYCW	0.926
MALVTNFGRFPQGRRRSVWFERGRANAVTLVADL	0.925
MAVGAAAGARSRMFLGSTLW	0.9245
MNRARRAKKLSP	0.923
MAARFQL	0.921
MAPKAELRLHKPG	0.921
MTFGKGIKDKLSKMPREHGMPAHAA	0.9205
MQPRKWVGGIVMEAGTVSVGLR	0.92
MSLKVINASRVLIMQKL	0.92
MTTKSAKLAVTIVKPQRKAVTAFRPYHSCKGLDPFFVNTT	0.92
MRESRGKLANLRSNGPAPPRVN	0.919
MHKSSLVMMHSWRSVVLLADKVRMQSLI	0.9185
MLFDSTAVPKKSGSKPINIFHK	0.917751
MRAFKILFHSPRNG	0.917
MTTVINIGVIKSGHR	0.913
MIKAIPKACMLNTNISLFVFNSTCTCFKIIRVVNAIWSAVEK	0.9125
MITSILERGMARTSSPKSIKWRSK	0.912
MVVQALCSNRIFS	0.9115
MASKKVMVIYHSAVA	0.911
MLIAIGDIGVRQKNPPCGIQPRMVLTSAIMAQLGAARC	0.911
MQILKMLKHIKRSSAIWDWV	0.911
MSTPVSAVGNRAR	0.91075
MFIERRAFPTTFLSDKLFTTICRSFANAPGTNLLDR	0.91
MLIGMNLLFLAELMPVDLTAIS	0.9095
MSASLRVYPRAKALKT	0.909
MKVRFYQTYYYLLPGLPPYKKAMK	0.9085
MTKFFNQFFQITLLTRILKVKGNLCC	0.9085
MIKLIAAIRLILILSARQLFDPVVAGQVADFGRLGGARMPGLKILDSAPSVKGP	0.9075
MKQSNLLCNK	0.9075
MSPVRGRPATGIGGPAGPNI	0.9065
MSTARDALFGIARG	0.9065
MTALCWKALGVGRAQAPPTKLPGRGKLTSISEKAD	0.9065
MFVVTALGVKRGAPDPCARRKEL	0.9045
MRHRILDVIVGLGTRRV	0.904
MGTHKLSCKMCFGSKDFKCIFPRDGLFAIRITCFSSWVC	0.903
MKHINAVITWKYPGVGES	0.903
MLKHGPIFGRTGNDAPKRFALRIA	0.903
MSGHIPLKV	0.903
MHKLKRTSMGRLTYRSY	0.9025
MKEAVRKGKPIKGRR	0.9025
MAIAQVLSAARTVGTLITRGSRPLEMRGSDRLFVVRLTAFIM	0.902
MKNPLRKIT	0.902
MNCPKLLSFKI	0.902
MPWAQTIRKLYFLKGSRGKVMQIFQRAHVREWKFMCPAVKCSV	0.902
MTVIVTRLALLGGGAFHYSRRLN	0.9015
MEPMRIAKIGGNTSGLRGTPPAR	0.9005
MPFVIEAPVGVLMRGPGL	0.9005
MVRRLPTVVGDAMRTPRWHC	0.9005
MKITRGVNGIGNHGVVMVMAFIGQQHRGVLA	0.8995
MKTSKAREQAIVVEC	0.8995
MTALKKSSINRIVDFPAMDLFLDGIISALR	0.8995
MKKPFLLQDANGALPVDLSTMGRPKSSA	0.8985
MKQAAILDRLIA	0.898
MSPEHAAFSVVFRRIANMKRPACAGRY	0.898
MARKVGSTIKLAFDNAM	0.8975
MRKSIIVYLTLCYRPAVLVCRNRGRLLFTPLEIGSTSPRVATGVMWSAG	0.897
MGTLTLIPCQTCANNFLHPMGSHKK	0.896
MKVLIRDAIGLNAVLLTEKKLTKTGIFKCVPPKRACELND	0.8955
MKPLAKADRRAETRALNYIILKWC	0.894
MTTIHLPLHAPNRAARRAPSDS	0.894
MFESAPQSRVTGRNITLMVLDTRPTCIQMNY	0.893
MIFAYYSPLTPPSMRLRGIITGCGIKCW	0.893
MTMPITTVVRFPWRGFDRRLVLNARHGGGIEIYAR	0.893
MFCAVAKTYLAIPKKYISDLL	0.8915
MGKRLSRTSYRQGLGEKRSSMDMYRYRYYRRYCARSDMFACVSVY	0.8915
MAPLKLIVERTRMYVPRVNAKIGVSGGFTAINLVGGLVRQSRAQM	0.891
MARNLVQVHGSVMTCLQLRDK	0.8905
MNVALGMKVLDYAKFTAKQ	0.8905
MAFVEKLSRNIPHNPRMNCTLKPRSRGV	0.8895
MVQPKDIKQITTARPPDTKSNVQHLLMGRINVTRN	0.8895
MEKRQGKAKMIINNIVFTGGSI	0.889
MNARKCWVLAGEQGVAPGNERIIP	0.8875
MKKRTRFLQLQVGRLAMITEAFPDRG	0.887
MQAERNKQGNSLIRLSSAQYAFLSY	0.887
MPLNNRARRDFARDSGPHVQNV	0.8865
MDVTQPIRVVVKRISAISNNA	0.886251
MPLDSLLIGRVPGDLKRGGDLKV	0.886216
MGMRPVQPHHGLRLLPRFLRPRIQEGTV	0.886
MSQVNQPGRVGKA	0.886
MRGPIDVVGAKNHDVVKRRPATP	0.885
MTAKVLARKTALSDN	0.885
MAVHGIASRVSGRTNDVPVGTPCSFPTCQSHGAC	0.8845
MLCFFLRALRKAGRS	0.8845
EKVIIRTRMSGVARKN	0.884
MVATKLQIQIEVKDASGEWLLK	0.8835
MAGRRARWIGVMPKERY	0.883
MKINRKNLKMRPISLEQNYNTRDKYKPFLICK	0.883
MNRLFIHIQV	0.8815
MATNVRGIDFVFMFVSALERQMILKPMKGTK	0.881
MFLPLLETAFLAIPLTPISD	0.881
MFRLKVLGFTRGMVVQRKPRIEGNVGASVVSE	0.88
MTDLPFRRVPRRGGLLGMSR	0.88
MIRGRTAKKRITPLYTS	0.879
MKQYLKRPNSCLKEKWFTKKNVLKKC	0.879
MEKTIFLRRPGKCKKQMSGGTRTLF	0.8775
MELTNLQGIDVAIF	0.8775
MRRFLKTGLPTLFCVSGPSDAIFND	0.8775
MRRKKSLLLAGETVDSRAVPSFVCGA	0.8775
MAKFLKIMARIWITGEMLLSSCHTVNRNPA	0.877
MEAAVSAGLPAREHVGVWGLGLQLAGNKK	0.8765
MSHVAKDLVIAIVDNAVGHI	0.876335
MIKTNAGVGYMCMNHSFKQAIA	0.876
MRTIVKGIVAAPRVLASTLVGSRFSDGSWTDA	0.876
MKNKKEGIGLLALSLADRFR	0.8755
MQRSPLGVVPTKTLSGNTLVTTMGKA	0.8755
MEIPSLKLGLTEL	0.875
MEKRTRGTAGLKAPLDRL	0.8745
MRCDPGAFVAPRRLRVTKARH	0.874
MRLGVIELTNSKPLLRALVQLSAESGKEV	0.874
MADLAIIATLPFGGGGLV	0.8735
MKNKVKMIVKVTGTNQYPNKVEKWLVIPFVGKIGKKVY	0.873
MSTLGAVKPATNGRSGRTRVALNMKQLLRRISVTCSPDFGQGVR	0.872501
MRIIWLTWI	0.8725
ARTPCMSV	0.872
MELIKHLPRYKYGIPYTIIAMVSKYNQSVVRICG	0.872
MIRLVAGGCAVGENLPNMLADYGNSRRWARG	0.872
MKLRAIAQPMGVSE	0.872
MKKKVPSSGG	0.8715
MSKTIKICLKASDRLGNISVFAIIYAGATDGKRF	0.8715
MYTVRGMLGNPGRGLLTPNQVEAKEKARWN	0.8715
MSRSNGWVAGELQFARVVSLWERGLPVG	0.8705
MGITKFQANFQHILAKSLDRK	0.869501
MRIMDSPNGPGVKCRAVTNIDILSAITTAAD	0.868
MSAHKNVINYTSGLGVMVKSTYFVNLLGRRKKKVLRFIADTPATAIAKLPP	0.868
MLHQVSNRVERPLRWIL	0.8675
MSKRIVRKTVGI	0.8675
MGPGNQVTTRATHL	0.8665
MRPRPTFTGGGSRMRTRAVGAWAGANLDAVAGKALGK	0.8665
MIGKMWKAEKQLVVLMVTRYKMMPSKAQTR	0.866
MPKGGNSVILADRGFFT	0.866
MRTKSIARALEVARFTLTDPIGGQASVNAQNK	0.866
MALRTAFARVAGGETSRGAPKVARSDNTMAAK	0.8655
MDSKFLSLLMRYVRWPPCMATEGASNRQVFSV	0.865
MKKFVTGLSLLLGILTVY	0.865
MTVTLIVAFAGRSKSALDYK	0.865
MKLGHIVLLGKRFERFSGARRARLRDTTQ	0.8645
RKNKSIQTYAENYSDVLKACYGPFK	0.8645
MASKTFLKSVIERKSNRPNGNPLPTTKSD	0.864
MSTLSDKVAAGNRLRNIVTPGELA	0.864
MRLHIREAGGAHRGDGHVVLVQPFAMILGGCLHTVARLEAKPHPKGGLPDASIFKGRFNQVMVAE	0.863
MEFPGVLKVQGLA	0.862
MSGGVLVFTLVVI	0.862
MAVQIKAVDGIGSLARNEKAFK	0.8615
MKFLNSLSNNICVGKPVGEATTAISVIGK	0.8605
MTNTITIEPVGRRAPRASILV	0.86
MIHLAVHSPEVAPRLWEKLGCTLRGCCKLSSY	0.8595
MKQKLSFILAQMLSWTCMV	0.8595
MRDVAGKAAKKPYSAGRFGGTRMVWPDLSCSCCSLGI	0.8595
MIKEVLSYQVLMLFAMLGVMRAKEK	0.859
MNVMESSKSKVVEGPGFTTLKLKKKN	0.859
MQLQIVAIRHQGGNG	0.859
MPKRKTFVENADLRFVSSPAAGIARVGVECKNRITVGDIIT	0.8585
MPQQGIGLLDASTVREALAVASDT	0.8585
MRILTTHGAAARVYTGSATGPKAAVMLHAVGAAVRETAREGSAGDAGCVGRVAELLRVQGRPL	0.8585
MVYRLSKLNRIIVNTQPKSVDIRDVL	0.8585
MIKGVYHTHGAVCDTKLRCNGNP	0.858
MNPVSLSGRPRH	0.857
MGADNYVAIKSLVMQRPETKSIVHRTTRTWRIRLDGAQFYCFGKSCYCYLHFHVFSYVRVIDGLERYQMGVNHNLL	0.856
MIFIDCFPPGAANGGL	0.856
MSAPQTGPIAGAAGANVDAPRR	0.855357
MTCCIKTHLQRALRSKACSGRKIETGGIIKGLGVASV	0.855251
MLRLRTKLPMKRGKGGQMETIPGERSSCTAPPNLTVCAAGYS	0.855
MKFVKNVAIKKAQWFAYD	0.8535
MKKSNANMGMAEWTFLSMA	0.8535
MKQVVALKYRARGKGCKFGIHLEISFRV	0.8535
MRITAMFWLRQQYRLTIESHKF	0.853
WIFSVFGDSVNGSKIRNSGFARSAGILC	0.853
MGEQSRILAFKWLHR	0.8525
MKVLAFRAQKDLRLEGNTALHIRK	0.8525
MNKIKLMCFSSGTSHAKSHEVG	0.8525
MSTKDGGYLSVALGARKKGVNACKIPR	0.8525
MVDSIAEITVGMWRVRVRGLVITVHGVKL	0.8515
MTLPANILGILVVGDIEIN	0.851
MFTLIGLLHGWRALDKLAYGGMMANTPMGRKTLTT	0.8505
MPSKRLPIMTIQFTFVAPP	0.8475
MTLTEISVLSVPVQKQEEPETLSEDIKANL	0.8475
MTLTMFRPVDINYPTPGAPPRNALAKFRQTISQLR	0.8475
MICIELQRIYAGAADIARPNVDNGCRTIRGAQAERSIRLIARGYY	0.8465
MFTVDRTHGRRARTQYYPPGPAEIGMRVQHWVKNM	0.846
MFYALHHSVGYFKPPYMATSC	0.846
MKAIGDAPRVNDSRNPGRSGGIMPFFID	0.8455
MSKVVVVIPPHNANIWS	0.8455
MMKTARLVLNDRIIGNDYGVVYRMVANVGHPVGLIPYRAFRL	0.845
MPVLIRLNRLKAFSGAEVELTL	0.8445
MLVPQEAEGDGIILG	0.844
MTTKGRQWMLVPFFG	0.8435
MQYQNAGIGKDFMARY	0.843
MPGISHRAREIAPHARALEQILLDMQVRG	0.8425
MFVKAKDHFLS	0.842126
MYWAISTWWMLITRRVGFCVA	0.842
MIKAKLNNKDKINLI	0.8415
MKNADFIVGNTNPPKID	0.8415
MLRQALQNMNSNPQVNILQKGYGRGTHSLPHETGCKNKGSN	0.8415
MQYLPKEIIDTITPGKNKIGLLGNLRQKE	0.84
MRKLRVIAYAAGLPAPPVPETATPMLGGGQRGSHTLRRFATCVYCNLVPASERGPNVICLDHTCINNKVGTADCTQMAHSCGNAWQRSWSQCLYLQ	0.84
MSWKMVDVHLMFFGVLVITSVPKRLWRRDRVVDVAIHRS	0.84
LFIKTYRMATMQSVEA	0.8395
MRIQLRARKFCYDYRAKLRIYSSSYSLRKRIEQYEFMEQESHKQKRTPM	0.839
MTFEGQVRQGKNTPNKVPK	0.839
MTPKRTEAAASADIPGIG	0.839
GTPFLAVNWMICFTAAGNLL	0.8385
MITDILSSLLLNPEE	0.8385
MQDVANIALGACVMN	0.8385
MPKPESLLDKLY	0.8375
MSSDINAETIEEQILNLLMPTNN	0.8375
MFRAIETPLSNTAGRLWLWTITGSAHD	0.837
MKHKFHLQRRGYIAFDCRRHYG	0.837
MPLIQTLSILAKAEIGSDPIKLGRAHVTGVFLRFLGVLIKCPGENP	0.837
MISLHGSAGGPPMK	0.8365
MPVDVTAADLATLQAMIAKNHTANSPPRRAPA	0.8365
MTKNQDVLERLRNLGS	0.8365
MRLIDIVSRVLQELKIRLRALAKKMKLPNLVFFLFVLRAMLLPIRACQLCLNAAKIPITESVMEVRGRISEK	0.8355
MAVMIFLILRSAHEPLANKSLLYDRAGHAGLFIKG	0.835
MAEVPDRLHSLRTKIKM	0.8345
MRLTNILCLPCFVAPSEHL	0.8345
MTCDNHLQTVRGNLGANVRYQGGRDTRETKYYGHSATTNAQLCK	0.8345
MICSHIVGAGKRGHLTITNRVETCKVGPGSRLCAKVQTRGVGEPTFQGW	0.8335
MQTIKYGALICVYKYFSQI	0.8335
MPTPKDGARVGACVWLSALEIAHPQNARAGGPRISASVRVPLSIHES	0.8325
MTIPPNIIPYTVILVDRNVVSATRILKPNV	0.83225
MTNCRRASQIKVALLGALMDHAVETH	0.832
GHGTQKSENRWTAISKMPTVN	0.8315
MVFKVPAAIMGQMWQPKGASMRGRDAHNKPTLS	0.8315
MELPPIAFYVTPMSIRRAVKFRRGINR	0.831
ASKSAIAKLDLQVRTNDECM	0.8305
MGHYPIIREQHSKFPGPISLYCIQKLEMQC	0.83
MTRTNIDHVGILDAFGRGPGEPRKI	0.83
MRIKLSVQFNVMLFLAPKTSVTEGGERYLTMRNKCRFAKPI	0.82925
YIIKVKTWLQQKRLLKACYECNSDIPTTDML	0.829
LGIPRGESNLAMSGDLGRG	0.8285
MKEMGIMAKRAKGF	0.8285
MRCTQYMCIFGGIDAIAIALPGDQACLAMAAQKRVQIVSYRVRAGHG	0.8285
MITAVVLKTVALS	0.828
MNVKPVGECPHT	0.828
MISKIRAQLHKLPLFIRTDSYY	0.8275
MKQKNKTAYLKENRASGAKFCSSYPLATELGAMRGARWKTYAKLIFRMVVLTAKLL	0.8275
MKTCFKAVSQISLQQDIPSEN	0.8275
MNMIIILDMAQAISA	0.8275
MPHLHVLDGATQAVLSSREPIRTR	0.8275
MPTGRNAAAMAPVDRKRAELLLQP	0.827357
MTSISLIGNELI	0.827
MFTPEACRRAGAGLSAHPALEVRRY	0.8265
MNVLMANFLDSRRTGMGLASCGSRVRSTSVRKLSKVSKAVKDQLVLFGFNMAWKDRPP	0.8265
FIPTAHGAVGQIEK	0.826
MRNRPVAFIVRQKFMTTRHAAYGSFFGHMASLVSSFLKVVLHTTRGMGKPTQNNVPLLGEYAFR	0.8245
MRTQTELAEKGRRMG	0.8245
MRSQAGQEMFGTLEKT	0.824
MYIKVHLNVCPAEKQIERYKNK	0.824
MTKYLIVKSDPMNLWNVNAIKLF	0.8235
QQKIALLGIVAARERIFPRHLRLKGKLRCNIVHLEKIGSNKVPEHAMLQVLSR	0.8235
MAIANNIFLR	0.8225
MFLAQTAVTGGVEGAPTARSCEAVA	0.8225
MIAATVLGEWQQGLVRAVFGRLETAHSMGLI	0.822
MAATPYTVNRSIFGHDPLAAGAPNAGMKWVKTCPRPSTL	0.821
MIPTKLPTEALNVQFGPYPVWGIACRCLSTEK	0.821
MSPFKGPLHEPILSNANDRVVDSVRHQ	0.821
MSITVSRQLGSAVDSGTLALRWTLRPEALNPR	0.8205
MSKYTAKKIGALNSRSDVLAELNYAGVNDPRPLYSKGGGY	0.8205
MLRSLRKTTMVMDRVFKRNLVLYDCGQI	0.82
MIKLQKSDETAAVEV	0.8195
MSRMKGDNLGARRWLMD	0.8195
MKPSKRTEALKGKSPKT	0.819
MECMTITCCESGLSKANSPGRLKNPSFT	0.8185
MVADTIESQRGTSRLLGKEIGNKVD	0.818
MSVNRATPKGLGRAWNETTLSANPPGRTV	0.8175
MSFFRIVARIHDFRFIEHAHLLHTAQL	0.817376
MAPKVNVLDVHIGESADNPAKLHPIYKVG	0.8165
MINKIISIPSSF	0.8165
MKDRGHITVVMISVFK	0.8165
MKEKRIRNSEMCHPWSYTLWTVALIAGENVGAYNYRMATHVNGWKASRC	0.8165
MTLAPESLKYRSFACANVVLL	0.8165
WANTLKNVIAKIEDIK	0.8165
MAGILNSKI	0.816
MAKPGEMKIDFAELVWPLNTGTSAQSRTSGLCGLDGAKCR	0.816
MKTANEWTWLQGI	0.816
MLKPSAVFHFLFFMLEKRRLGALGRSGKKVKLR	0.816
MQARVATTLGEHTGTRSLTTGPHCCEHNPL	0.816
MRQILQKFIEISLLSEVRLKNE	0.8155
MDIRPTCRPHGEAFKGARVALAAGRLVECWL	0.815
MKIANWTLGRVTEGVLPNPLFAKGAVCKSTSAKETNVPTNGCPD	0.815
MRAQTYLGAILREVNIF	0.815
MRGVTGKGTMAVSEMDNKA	0.815
MKKIPIIWATSKMYWRVNTNIIPTNLVNAYSANDR	0.814
MSDSKFALILLRVVDKIKGTVP	0.814
MGLNKIIKLLQKSDVDMSPTSRVDTISTV	0.813
MNVILLIVGIGISMGRRLCSLRLEM	0.813
MDRNFLIRILALRLGFRSAE	0.812
MPKRPTGETADRLTTPSRVPGIG	0.812
GPTTVIRALHNICCLSELRPLASCIFETRSLLNAKLM	0.8115
MFTTNHNSIFLPHSSLPGLL	0.811
MKTRPSVNKQKVSGVLNGYTCDTMD	0.811
MLKPYLLHLKVHIGLVPLGGELMDL	0.8105
MADEAIANSGGIK	0.81
MSASITAQIRLGVQRGRNPPGDAGSA	0.81
LALLSIRIVGNERPTFKAMRYKYK	0.809668
MFCIVFSRIALAGGSQPGA	0.8095
MVFFIKGLLQVTLV	0.808
MSCIHEVVLTLSRDYGCGMSQCAIIEFPSFANKKLLSKMA	0.807
EMCRIVKARTGHAEAGF	0.8065
MSDFLRIQNCGFLTPQMRDLKKFKK	0.8065
TAGYRLPSKGNRRRLAAVADAAIYRIKMCGVTHLVSEIMARL	0.806
MERMYVRMWIAEKRGFANRSF	0.806
MSKRIGIEYGGGRHVIEGM	0.806
MSDVNIILAPASMGGMRMPRPRIMLRVLGLEIQKI	0.805923
MQVCIIRSTPGPHTLLSPTMVGKCGGVYSMGCPRANRAVRHIRDALIGCPA	0.8055
MVNQCPSNGALKARIILAEID	0.8055
MEKPAERILRRRRTV	0.804
MPAVRFSISMFKAGEY	0.804
MQKETDRLEKEPKKLKGRS	0.8035
MEQVAGTAVPVEDGV	0.803
MPPNQCILLLPEQSKKFYVYLTPGIDSTVCFVQNCFSLFRGVERKLGCTQFQ	0.803
MIRVEQKSDMVNIDVQGPIAERALLRGQGLLPMIRDQNTCAAAT	0.8025
MQGSSLCCFLFLAADAADAL	0.8025
MTKTRDPKETKKAAR	0.8025
MACKSQCAYYSQQPEQRAEAPEGKIK	0.802
MASAIVLAAPGAPGPRVRKTFTGMMPVWYQFRPWVTK	0.802
METSHIVNGDVVISKNARNERMSLASMLAH	0.802
MERRTQMANKEIVSP	0.8015
MSDTEPFTVIMGLGWGIQISSS	0.801
MLVPPYIFEGFHRKVFSRINMN	0.8005
MTGQENSKLRGGRAN	0.8005
MTVPLNDLGVRLAGMICRKPPRANCETQDLHQSSV	0.8005
MSELEACGGTLIGGANEVSAS	0.8
MGLLVIATYK	0.7995
MNLINMAATMFGLRCVPPDGTHAPNVLILILN	0.7995
MRAEEIRLGAPSQDAKKPLRPQR	0.79925
MKRMVNAFKGTAEPDKDAIVVESVAVLASL	0.7985
MNSAISKGFGGGNADD	0.7985
MQTAEQSDIVVEFS	0.7985
MKHPTPETVVDGIGEFPTCSKSPGCQAGNVLF	0.798
MKICKIVDVGVGTCSAMSVTVDKGFLDISARMQRRTLESPIGRFLEHSQR	0.7975
MGDKAEKLVIPFQGAGKSSEFMKKKKNQF	0.797
MANTVFGATTAGQLSRVLDTAIQANDALEAVTSRPGGPRLFAF	0.797
MISGLEWGWLPVLVLKPSVT	0.797
MSLVSFLRDARVGPSPRDTEMTMLGR	0.795
MERLDFNNFYPVKYSTDNIASRLVKLIIICWYRSK	0.7945
MLALPLGITKVPGVNPRAVKVVNAKVLTMTAGLAKKRAGIMADNNDNEPEIESLSLNE	0.7945
MLVKVIKHIGVVDMIVETAASNNE	0.7945
MSSLALVDFARRPAVVANQPTRMACGGAQPEIAQRRALSADL	0.7945
MNKFLDLNANLAVNCAKLAKYANGSILAKNSGVSFSVGNIQAIRRKKYAGIEF	0.794
MYITILRLDFEIKNQVRVCKQNE	0.794
MAASADERF	0.7935
MQILIRYTVLLEHHVTAGATMQYGFRSMGAQR	0.7935
MSGQSRIGVRMGMLPRATSYREIM	0.793
YVAPTSIMSGIGPYSLGARSALMCVGAPPSSAGR	0.793
MDVLKRGLDPDIQRTALGLMAPELR	0.7925
MGAPAKTINGATSTDGAEPPDGATIAA	0.7925
MSPHELLGAVGPVVGVADKYGLRGKPRTGADVRSAMAGLA	0.7925
MTVDLIVAPRKTLQKVGHANVKLERTKEQLTRD	0.792334
AKIGAIRTERTKPPFASSGQSLSRIPDQPGYPQGILHLCRC	0.792
MAIAAATAELGDGFSLVARTARVPKDKFMRLMVGPTSVSF	0.792
MKFKTLGNAMLFGNKNRKSQFVKKYPVNIDAAIAKFTIIEISDTTYAGVVQYQGYTDCKKYACKVLL	0.792
MKISFTSILGPIMKTLSINLIP	0.791
MSCKFDASGYRTGVMATRLKGQRYAQMFTAQEV	0.7905
MKFSFLAKAGRGEPPAIPSRKSQTGEK	0.79
MSPTINKWAGVAVMEFLGLFKGRKMEKG	0.79
MVHVQRRPHMIQVKAQILITNKDRHIAVAWGR	0.7895
YARSTKLRQAEVRLGHPPAQPTADVRSAAGAPLENLVVYNLKT	0.7895
MLLEFRIEGVDLGTMVRARP	0.789
MAGKARPFRFAFTFPMAGIGAFPGVERRRRIALPCREGVVARGRLADLFVTWIGDRMRRAELVVM	0.7885
MALIIRTMADLVLNA	0.7885
MCFIDRTNYKNACTSVARHPSGQSLPAHMHLRSLRVAGHITVIVNSNPLDFTCAVR	0.7885
MSDATPEIKLPISIED	0.7885
VRTWDGMKRPRTAALTGH	0.7885
MSIGGLDSPKILAVWFTP	0.788
MASNAILRGDRFLGYVPKNRKRRVKCCE	0.7873
MKIRVVMEASGTVSLA	0.787
MRKLSVEAHTLVRTSKTAAILLATLSWTFGPAASGA	0.787
MNRDEIQETAPGSVSNV	0.7865
MTPLRIAADSV	0.7865
AQRIQISLYARMKDHCGAIGPTAPA	0.786
MALLNNGMFT	0.786
MATKNEIADIRDNRQGL	0.786
MKLVLLFLLKGMYKSIIANDGIMNNSK	0.786
MKQSKSGLSFYIQRFRCSVSAANAKNDPERKAGNLMVKIAQLMMCNHAMLTDSMK	0.786
MPQERLRLSGAGDRRQGMDEEPLVLGPFASEKLK	0.786
MSLSCYWKFIGANVG	0.786
MEPINKKFVVAFF	0.7855
MSDADQNITLAVGANTAGDAPRPRRLSVEGNEGPAGALGRA	0.7855
MDNGKEARMIGLCL	0.785
MGATKIGKNDFKDCMCYCAFRSLLK	0.785
MGLINRNVWFAE	0.785
MTKVIATLAPYILF	0.785
MVWKRRDRSIPRYSTSKSLDPGAIMPGKNRQIMPLGRG	0.785
FSARTTAIQDALVVNFRQAWAHYVGALRRNRKGH	0.7845
MEVINFIIEGGGEIEMFCLNNSI	0.7845
MTQPAASVEQIGLLLNKETQVVLGLAPDVPDL	0.7845
MSADEAV	0.784
MIPLEANHAGSAAAEKEGFIGSPNRSMIMTRGVDK	0.7835
MKLDKDKMLIILCLQKLLIKLGKYLKTCLSPTFG	0.7835
MSNAKNALN	0.7835
MSTRPDFYRLMHGRVQFTIYVG	0.7835
MEGLVYREFVEKIRLPWKRPKICRK	0.783251
MDSPSELYADVRNQQLQSFVSTCIVPEQASELAYSDYN	0.783
MHFLAATRRACAYGGIGLQAVARQE	0.783
MKLSESYAILNVTIRNTLYTSDCKPS	0.783
MDMKLVSFLLFVLNVNTPSVQERIVRVWTLVCRGMV	0.782
MESKRNDTKDSFCYPH	0.7815
MKIMIFLAP	0.7815
MSIRTLACSIRDLARTTQGQPSDFLHTGAG	0.7815
MNSHKDGGLKGRQCKLSTGPAINHGGKG	0.781251
MRTLIFLVDPGKRRRFVDMNRYSVYYSAPHYLSNIE	0.781
MSNQVELLLICVTGSIAPPRKF	0.781
MACAKIIQREVACTDKQKPRSGRNLLQLLRGDESPQ	0.780834
MTNDTLQIQPTHLIQRGPLTELTTKSNPARERACV	0.7805
MVTPTTFVRRG	0.7805
MSNPGKELKILLELILLQDTGDVITSPRAMDF	0.78
MTAAELIAGELYGRAK	0.78
MSQIREIGDPEKFADRFLLNGCETLK	0.7795
MKLTKISELESAYVFAIPIKTKAQQCS	0.779
MQSLLMHSWNRLNTIIFVRGPDTAYQIETNKFICKVACDIMLLGQPAHCSMSADTGHVCALYK	0.7785
MRSTQAYKRADAKLSVWTPYLNAGACQVYHEVCGEAYYKSY	0.7785
MKASALAYLTS	0.778
MPAQAIDLGSTANALQFMGMLRPRHMKGTLGSRREAALVGLAEAAFLVNAAAGGTTGRRWVIAVNFLL	0.778
MQLLNRNSNKSIYPLAFLKYSLEQPDLYICNMVQCKSIPPVETAGDGCFYYSALK	0.778
MSVTEVLTSSA	0.778
MFHPAHADMARVLFKAKALEFRKIALIPVPFGGVDLIIGMG	0.7775
MRKSGNLLGTWEI	0.7775
MRQTNVGTTADGIGAAGLRVGA	0.7775
MTQNLVRIIKIIFPFSFTLGP	0.777
MKPSHQIHLCINKKKGVVALSAVLQIIKTSYDPHISPEMRWILC	0.7765
MSDQRISVFGPNVMAEGGLPERRRIQ	0.7765
CTQVQLTRTAPVVKAAIAERGANRQFLRADADLG	0.776
MAMFFMLLSAPNAFPFFGN	0.776
MPCEVILSLYDGGLKGAVKTS	0.776
MVRPAHDPNIPCPQAILVPTHPAVDIDPTNIRK	0.776
MSQTDLTLAHLPDGLGNCVVTACMDE	0.775
MTYPSLAIRGQKFRSWVPVVAKTLETSGRCAYATELVLN	0.775
MAFSQLEPLIFIKRNL	0.7745
MTCTVLLASLTGEETRAEGVCDS	0.7745
MGMDPALLHSPAGEGG	0.774
MTKIGQDGLRPELGSKEMVTRFVI	0.774
MAITVILYYFARKNWGITYHLSPINRHNVAQE	0.7735
MLKSKMMEAEGNKR	0.7735
MPRGLIQAVFHDRVFGWLGQFPISIRKILPDLRDHGRSRQ	0.773376
MKACETLLRIAVKAVKGEERDQILRLQQTKSATRMCSRS	0.773
MIDGLVIINGLRVYRV	0.772857
MTISDLSIRDRKYLIREFRVKEKPCRAQSINIRNVSKISLLYWKNQ	0.7725
MKNLRVILAVFCPGKPPPEPDYGQRGKRLPS	0.772
MAMEDKIACVSIADIQSTRL	0.7715
MVLSKLLDRRLQFMEVMSDVQGPKK	0.7705
MALSVAILKQAMPNNGRLETCL	0.77
MAALELGHERIL	0.7695
MGVCHEMFIRRAAGDLGISVWDNLP	0.7695
MLHQILGCALGHFVRIRAHPKPEPADPGCDKFGVGRPVCATTKNVL	0.7695
MATDSVTPLPEVIEKVASCLSVGEYVVGINGTT	0.769
MEKNRGWIENAILVVGRSLCASCE	0.769
MKVVLAKRVVGARAVEGITDSDQE	0.769
MSNCIAAVAVAGAWPVGGVGAEPRWR	0.769
MADLKVVRKTLFQCARVDRSGAITE	0.7685
MCAPHVNLLGAYTLPKGQPRMFDNRDS	0.7685
MTTPKVLSEAWHWAPDPWPTF	0.7685
MVIHKGYIIQTMNRFRTFKPSHLNSSKTLSTSLLILYLPTATTKKTVSANFLVTLE	0.7685
SLVIDFFLLGAVENY	0.7685
LEVSIFAGAHVLELRQPGNGGPADFVLSLDRRVGLLTAAVG	0.768
MERLLVRI	0.7675
MVQLIDKKIVFLTELFLLHTVDR	0.7675
MADICLYYSIFQLMAIKGQKENEAKMRKS	0.767
MKFNPSAFTGFNLPIAIKSLPYVLD	0.767
MSSFTAMNIKYLMGRPP	0.767
AEPLLQPSCILK	0.7665
MADHTDKTLELLHN	0.7665
MEPSPVVREQPFLVVAISNGMERVNSDFRCM	0.7665
MICSTNVLGLTLNGGAPLSFGGT	0.7665
MIPSKRLPLRGINESCKNLEEPRKGRVNRMTLNEKA	0.7665
MKMERINVIH	0.7665
MSDINLTVLVGFRVKVTRNSA	0.7665
MTTTSGVWRSAFGNRFV	0.7665
MYGPPMSNVGFNANSSAMITTPLQLACHYCGMVRG	0.7665
MAIPQERIMVYK	0.766
MGGASKEEGTGFGLLKPNS	0.766
MTMRKCSYLNGRKQDLDQGGQHYE	0.766
TRKQEKLIVSSFEANK	0.7655
MTKHIEMIPINQ	0.765
MIETNSIVLAQSSVVQLFFTKNSRRTHQITKRFVCMYINAVGPNGITPR	0.7645
MSKKRQFSKIAYRLRAAVDEIQR	0.7645
MIIAKVNGAILGWITGARATYTAIPLHNDRKCDGPRAPKPAYGLLRR	0.764334
DQLSKARARFPGHGYMACRLAAFVIAECMGRLRLDGRNPLSGIWKLYAT	0.764
MSSRALVGD	0.764
MTILIASGLTGLTDDNKAIA	0.764
MTWIIVELGVVLLE	0.764
MKFKDTMNTSYTVASHNMERILNYKPCRDGAAGAGGKTIC	0.763
MVATKLRLGMIRQWLVRLKTVKRDLIADEIQKNRSQ	0.762751
QKSARVIMYLEVRAKGPQFRTQALETN	0.762
MHRIMMAFLFNGADGYAADGLNRRIDLHVRKSTRLK	0.761
MKITATMLSVGGKSVEGTVPNGVLDGPRV	0.761
MRKRLRVGEVWLPGARNLSSSVRPSNVIKGRTMNDELLR	0.76
MKSKNFIRMHEFQPNMHDNIFDIGVVFVHVRLVPIK	0.7595
MPLEFDPTFNPLKGQIRGIL	0.7595
MNYESITRSYFKASGCHPLLKGNNRSITVSG	0.759
AHELVKVPPKGRLTDKYLSSPWRVHDALWWAGWVGLNPTVVVT	0.7585
MHPFLNLKILPLNPVFVLKPTEGS	0.758
MNISIDSSVYIKGCPFFS	0.758
MSCSVQLNEGIGPPINLAGMPQAGAALVTIALALGWESDQI	0.758
MSFFITFAVNGAKMRLIY	0.758
MKIKNMLLCSKRNKQGMATGLKARPYEQVPDFCRSDD	0.7575
MKILIINIISTHFLCIDTNQMGEKVRVY	0.7575
MCVFFLTICV	0.757
MIVADDGAARPYI	0.757
MTDIDPFFVRARAPWDRQPRLHIRPAAARAMELTVIRP	0.757
MSLEGAMVFS	0.7565
MAAAPRIVGKDGHGGTVSSRHKRPNDVGPIDPAVGE	0.756
MACQTLVIAMVRQEPELNE	0.756
MGHPISLGRAEVTCEVLKTTPGKTQLTAMEAARTEMRVLNALE	0.756
MPLAYDRFKL	0.756
ANSLYILKRLLLEMGIFMTLIEPDAPMRSK	0.754
MGTLGRKLPGYHLTVSD	0.754
MLTVKENFLENLIQRAIEHGRYMLAD	0.754
MSDKRRSILVARSPVVTEMIYA	0.754
MEHVLQKCLLKCEM	0.7535
MKKKLIMFGEDASN	0.7535
MKQRSERLEGAIKATVELNVDCY	0.7535
MSNLSATLLAVNEHPNVFTAKD	0.753
MIKKVCESL	0.7525
MNLKARWRLTNMAFAGESELEQMLEILRRAHRFPKDVK	0.7525
MIVPATAATWFEPQELKGIGNPVHTIWAKRQSHVITAARIQD	0.752
MNPQIARNVGDTIRGSEFGEYVTGI	0.752
MPGITDRKELGLLSFRKYVIRQTPRLVG	0.7515
MSRLSPGAVSSLWLTSNGRSPQKEQAGGCRKGTREYQAVIICRAAQEF	0.7515
MTAIAQARGLAAAMDANSTAT	0.751
MQIGRGTEARMSPLREMIGISRMALKATRLQGRFVRWRTGGPCRGPKSLQGLRACEHIQSTSGV	0.7505
MASFLITPAAYILIRNAVKTLN	0.7495
MTKIVRILYGEKK	0.7495
MKGSQGIIAALRAKTDEI	0.749334
MSDSTGCIKLKQIKKNFVPAATQGTGDGMLSARSDI	0.7485
MSSPKNQTADPEPIAGRTKSSI	0.7485
MILNIHSLTCDVGIMKYDVGQQRISKKISKCALTTLSDF	0.748
MNSPNRERIYPNGQREQVPLSGADLVLDGVNNTLVRSKDV	0.748
MPLRDTALDKQCMAVRAIDAEAYGIGGLTAAFTLAARGLLYGARPQ	0.748
MTIDVTALVISGPATATHALRYMAVADR	0.7475
MRSYSSERASIRYLPVAPIMSNRGAQSICKANLARDDARVD	0.7465
MKGPVETIESIGIRVNRPYDNHCLNC	0.746
MFITADVNIMNSGSSAEVEIVICRLLRGCVGRCHANFTRIPEYRASMY	0.7455
WKFQINHSIASPAESPPPATTSAEGASNGMVGLR	0.7455
AGTNQNILFTAIQYGSHANVTVVKSIADLATVGAHLWIGAAEYLGFKYI	0.745
MGDKGADPAVIADDTLTFM	0.745
MNFNVRNWLCGVDESSTRRYYVSLHAIISSLWPETMPIRRTRYAPLMRIN	0.745
MNKGPIIAKKKEARKKGDGAIECSAGQRWGSQACTTISLFTITKSIPSVLGEILTNY	0.745
MTIDTASRKGVL	0.745
MQINLMNEALLLRFNLSIKRKVREMGAKGGAD	0.7445
MTFNAFNFVLTETQQQNNPKRL	0.7445
MAVLGRSGDTPYVVMDADPRRVGVVAARCAAMAK	0.744
MGVQHTLSGRHRAAYLHNPSEK	0.7435
MTADFGAGISGAGFSMRVLKPAE	0.7435
MTGDVELTLVGRAVGSMKQALGATAF	0.7435
MDSEARLRIRLTK	0.743
MEFVTTPIMLQPQDMLSEEKK	0.743
MFCSATMAMVPPDME	0.743
MSLEDLLIK	0.743
MAGPTVGSSLMVERDNHSSSWSIVDMRSPGNILRDGRSSRV	0.742
MAYAKLAGGLNGVAITL	0.741
MGILIDLGFLFLLISVDTNQV	0.741
MKLVSVAIEEEMGETSERIEEIQ	0.741
MLKGIEVGFMICL	0.741
MTIALTSRLIAKTDVGDAHMMPMLTEQGH	0.741
MTEPLEKRYS	0.7405
MTLAISLKRLDVKLRAAAHVDLGDSPSIAAEARN	0.740167
MAYTELNTELLLGAKVLTRLMTNQLK	0.74
MAFQFLALCIIAIILCGQL	0.739501
MSHQIKTVKDMRDISVTTIPEKTPRVVTGCVYRDAK	0.7395
MSQPKGDILADGETKRLIPCPQTMIYALKAQKKQVQISRQK	0.7395
MVQDSYSIFHPERACRVLKWYQDSTDWYPRCVVNLRSVQELK	0.7395
MKTPIKPMLGYGDQPTFI	0.739
MFVIVRKRKLIHYPPGESNIEYIRCDS	0.7385
MIVSRMESSR	0.7385
MKTLDVAIG	0.738
MQDRIHVALTSLWDSRA	0.738
MTYEGVDKGAKGLGVWLAHRAVFD	0.738
MVVNIEALSAALLNQPNDNPTYSINCPCCAVSAEVEDSE	0.738
MAKNEAIIKSRMAGAMGQDHPAKGMHGERVGV	0.7375
MFQRSDVRIHLIHGAVDAVMIMLQKLGL	0.7375
MHFVICVLM	0.7375
MRRKNPRRRICSMMPFENSKENKRLLHYVLCNREYNTPVVFSAVKKND	0.737
MTTTQRLKLSTGERQFELIVAAAKEVK	0.737
MSRDTRAKPACERSLRRRPNTRSQLAYAILK	0.7365
MHNYISPFCQSEFADRLTVP	0.736
MKKVTIPIGGKLTKDLNAGASSKKELEVAMDRAAKAKELLNLLEK	0.736
FKFRAGAKEGLLCDPEVGARQLL	0.735
MPTATGISRKRLPIPSSVPMLFRRTLGQEAAADKGGVGCAGRVVGRGNYAIAIRKSELVLERKQGP	0.735
AKPSGAQYILMIRISPIRDRARFNVTWAGRIFILAGQCHGHVVDLPITEPASVGHLL	0.7345
MARTPSIDLLPIHSRTRKCRDYCFACATIAATQEMVDPQP	0.7345
MFLVNLHASALWARSGTNLFDFGGACGGALTALQ	0.7335
MNRYSPAVGHGLGMEVS	0.7335
MNTMKPAPSVEIMAEERRAGMQTVRLLM	0.7335
MALIVLKYPTLN	0.733
MKPDPAQSPDAEGSPSSTRNAAFFSS	0.733
MAIDRNLEQCLRSTQFSLKIHSEAG	0.7325
KKTHGRHPGSDNKVLLGVNDYVLQFNTR	0.732
MGVAKLFGKFGVEGQLRVALGVKTKEKCMDKTKYSAMILIKAEYCPDSVKNGYTRATQKINSTNNVR	0.732
MSIIIFGLFMINVRGGTETVPESSADVSKG	0.732
MKTQIEDALPRNTAFSKKTKAASLEVADRELEDSRANCS	0.731
MLAIAASAGTGYV	0.731
MNCPAAPVAAAQPERFTEKE	0.731
MNTRTECVLLNDVLLAVVVPAMT	0.7305
MYELCIAGAVDPGELAGGR	0.7305
MKCHAAGGKNVAMMKKPVVQEAKWKNVNICVGRMGSSRPSRGTNKAFAAPHHP	0.73
MFYISKTVPGG	0.73
MLENKSKAGYSTCLPVKIANVPESAQHSGPHPVIISMKEA	0.73
MHVPYALDYSAANELTKTQSCKVILPKTPIICLRIPHGVGFTVNWGSDAQYTAAIRNSNAINAGDACE	0.7295
MKLMLLVWAIWGNRFAWEWMGCSLEGAELF	0.729
MSLKTREWRRAQEEYRCSCDGERRPILSVAKLIVMKSGTVGL	0.729
MYLPIVARGGMVLKGEQWLILNEAVNAAHLTAMVCIRKGFK	0.729
MKISFSTALVKAFINGPRTGAAIFNARVETINDLK	0.7285
MLDRSLSINGRVNNDPGEVVPDVVGFSS	0.7285
MNDDQTYLTVVFGGG	0.7285
MRLQRWLEAE	0.7285
MTLLKLTVNVGGKRGPTMYRQIYETVVRQEAR	0.7285
MILIIDASAIVNRCLGSVMFWAGIVGLRMADPKPRHAKFYVCQTHNANGPRNVFM	0.728
MKTLNMATGVIPPAVSEYKE	0.728
MNPPNGIAISTLNSSFLIRASEAGPEYLARVIPKPVIQISLREA	0.728
MNVDRYYMKDYAFAGKYAIYLRDASHVMFQNGLSRGYRSYFLKACIPGVPPISLTAA	0.728
MSQIDNGCAYLVNVRCTQRIKTLKTLVVVAEVKPYQEKAFIVRASGHMGMKYPTSATLFRNRNAPRGWRLVETCHIIRCDFSMCQRGRI	0.728
MYAPESIAFEGIHRRRHRHAWSMNTGGGRHAGWILSSHVPGLRPAWATELRKAAE	0.727715
MEVLLSLAYSM	0.7275
MPIESDYVTSKLFK	0.7275
MTSQANDVIAEVKVVEAADEPA	0.7275
MSKSNESGQDPVLADYQGIDGNSKPSILLYIALCYTQMFWNVYPLRGAMTSEAGFQGVMDPKPCPYNPTKSMTGGCAEPSVQSGE	0.727
MTNKIIRLKSILMSESETN	0.727
MRKYWIVD	0.726501
MAEKRVFGWELRAFSTSFRSGRAL	0.7265
MEADFVRDLLKEAFGAGWVPVIGYALKMAIKRRLKDC	0.7265
MLRSPVDCITAERLEGRASVWLH	0.7265
MSKLAIVTDVMLIPVIRAGKIRNLSKKPSSRMVGMLPREEKAM	0.726168
MALPDAGA	0.726
MFRVDASGANFGKSALVSLCGGLLAGPGGRHRKSAPISDKRGE	0.726
MKKGAILRGACGVHSETEVLRSI	0.726
MSRVADVHALWRRETGRKFFKPGAYAAGVNEVGPMLPWATDPKR	0.726
MSRYNGQLDATPCTTTVIPKWDGLSQPADNVDFMTKETACK	0.726
MSVPRVHLGIVFRQPHGHNFLEDK	0.725715
METEKKSRRGNPGVSSDKIGGIDVPNFVTS	0.7255
MDLLQMIQNPRELMVTSGLVIDLMECGYLKTMRRKPLEKKKKRLFGQK	0.7245
MIAQDPIRYILVCNVSGINLNSLTGMGAKFVRNTMNRAMYKTLPGGTNSP	0.7245
MIHSKMSENFIRRFMLSDTRIRDLLMVQKGGFAG	0.7245
MQKNRLLAPIKLMTIPNLEESDKTAI	0.7245
MRVVVIYSERQAIK	0.7245
MTFLGDGLMGQFLRICEARLQRGELASINRRRKVEDDTITVQKR	0.7245
MARLRSWTAVDATRRHLGFTPDGIESRPTHQPYATRTKDPYRAH	0.724
MKTSRLIVAAPDAGYGTNVKYQPMYVIELDVFKQAARALP	0.724
MAASRNPVAPYNIA	0.723
MKKQIYGVSGEAGVDVQRAVHVGWAVSDA	0.723
MRCRDKII	0.723
MRDGIILGETWREISYFRPKRAL	0.723
MSSLLIYDISLSDWGGRWVRAHE	0.723
MSTIFRGPAI	0.723
MSVETDDVQGLRDPSRALDELSLSNSPTSDCEKMMGSGKMSNMGPWFSRWVICGQGDPVADGG	0.723
MVQQHTLDPVKGEGKIKGSAWRE	0.723
MHMTAPAVAIVDPSQATE	0.7225
MLIYPCANGYTLQNPLPRLTLIDVWPLSGYRSIVNVAN	0.7225
MTKNLKISTLIETTYGAFFLLPSTVIVVS	0.7225
MLNNCVNPQLCANPEFACETKARGEPPRSAFGGSRWF	0.722
MAPTAESFVGKISHFAIAIQWQSGFVAPISYVAKVKRSLR	0.7215
MGVIQPEVSPQIAYCFRLMY	0.7215
MATQAPVAITAQPGGRS	0.721
MENHIHRTVKHRNAGSVGVFMKKLKND	0.721
MRDVIIRVGEVHFARLTTATLRPDRALR	0.7205
MAELVKICHVRLTISKLYLAAVKLDLIEYLGLPDLF	0.72
MLTHDLISVKLIRNRKICIK	0.72
MSELSRKKIGEAFQKLFDKPWPTTPEASSKKVT	0.72
MSKISKSVVLLLEDNLALKKSLGTREKSRKQCDVPKSF	0.7195
MELPKIEASGLPNFPKSPRLLLILAAAILPKMRKDLARY	0.7195
MGRAKEGFCIPHDTVSFTEHMAGYNQRIRSSTRIIARRN	0.7195
MIIEDVLSLLMRISNLRMVPNRCSGSNCVADWRLLAN	0.719
MTKGTLVKSPLNIYSQLIQSVLVPCFNATATIITAYKEH	0.719
ANISGDLCLVTGRMLSILIQAQEISLASQHN	0.7185
MFTCVAVNAHVDIYGELLLRLLLGSATYLDSNRAYYS	0.7185
MENHKVLSGFLHGPVMNMDKMINK	0.718
MFKVEKLIRELRLRKVVPKEGNIINPHQIY	0.718
MKKDHKLIAA	0.718
MARMISLAALKNVADLEE	0.7175
MKIQWIILNLEWMNKWPHVGRSMNCGMVVSCTILGDIEVRVRLKETDRSMS	0.7175
MAYGSWARMSVCYTAALGVKMDSIMIRCGKIYEIF	0.7165
MFFSSAAPGMVKTVTSDRPERMVRIKTIDSN	0.7155
MLLNDWTAPASILDVGPHVVALHDAWASGS	0.7155
MIQPRIAFNAAAGLRNTLLGTVRTLDVAHALTRLYRIVLCVVIGTTSLGVGTHSIGEGAIGAEGGPVSAHTILS	0.715
MSFDPKNLTWWLKAMEN	0.715
MELQKSIAGRRYDLI	0.7145
MLLTFALIFLQLGMAPSGPRDIPGVV	0.7145
MAKYSFRSIALCFCDPNHITTDMLTANKA	0.714
MKCVSYQHERGRLI	0.714
MRTNAEKWTGVSRRHTSPDEAAA	0.714
WSNLLRPAEFDGPLPLVGTAWAAPAHNRIQTMTGKSPGRGKFRRNAGLDKRKRLHFWN	0.714
MAHISDPDLSEMIANGPVALAKDCPLTRVAQTLLK	0.7135
MPPSGRGLLFDNMPHGMLSVE	0.7135
MQDTGIACKGLVFQTWARARMWAGLNVAENGAM	0.7135
MDSVWLRYTGQARLTRLLCVNRGAGSATQGQTHARKYRRRGRAVAACPGIGCHQTPRLEHTVNVDHCCPNADLA	0.713
MKQNLDWQLVTLVRSTPPDEWAVIGSLKRLCKSRVSYA	0.712668
MCRKYNEL	0.7125
MFPCIFQVRFIQSNRMTTNPKQDPDLGFTEALRAKR	0.7125
MIFSIEIKV	0.7125
MAKLSAETTYKAGEGEEPVLTR	0.712
MALNTRTTLPAMSAGHEIVNTIDIIGMVVA	0.712
MDLSSALNYSAVVATKRQIAIPNVPSQCAFCIELKSMSYASV	0.712
MPQIGNPKKYNITVWPGVNTVAPAECSLPKLTTGAVMMAVISDATEPSTCFKSVTYQTCMLRPAWRNYNQRTMWRPALCANRQDVCGGSGKRKAIMESSTPPTSLGPVAGRRVHVLLKMGMKP	0.712
MSGSQLDDRE	0.712
MRHTDNVKDA	0.7115
GRFQRIFRVACDAFMIGPGRAMAAEVLLEPTPVDIPARSMSGEF	0.7115
MKSPFSALGFYLGGC	0.7115
MATAAKWTLSRLGRNNNNLSISLDRTCTRSAVDMVQVSNSEGIAPDGKQFEAVGLDNKK	0.711
MCNVSARGLWNLLFQRNQITVVSLNRIKEKVIPVTIEQEK	0.711
MLSVKSILEEVLAVHSN	0.711
MNVILVDHLSMPWRTPYVGDMLKDGFHSRNIFLHLVTFSAP	0.711
MVETKLVLMGDPRLKGMAEPGKRLYGFRPPKGQPLSVVWGMTSTT	0.711
MLKLKMKYSDGKLKGEIQSPFLGYRGWAKSLLEMSNTFQS	0.7105
MMFHGTNLCKKPRKTAQIMVKKPCFQTPFHYLAQNTQGIIRPTYLYAGKWILDEQ	0.7105
MRYAEWQTDIYPEYGLRTHLKV	0.7105
MKFSSDGMGMPTACAVLSPFDR	0.71
MKVRDVALAWRQRDVVVTNSNLGIWKAHRAMAAGKFQATKAHKVRIFMLTRLKEHTCRRVGFCAAAKLQSAEHVNLGEILRFVPTMIGDNTAEADLALPKR	0.71
MNFKNRKMKRNENCFDIKTKPVEMWTCGARLAQRRVDFTNILSENINL	0.71
MRMKKKNKDIKEDPFCSIRRICAKNLSSRLI	0.71
MSTQSKDVILFAVVDRSSFKDTAPGTKPLESSSGMQFSVCGY	0.71
MTQLFCARAARSPGRMTIPNPDFGPERSSEVWGATLDDRATIPVGWG	0.71
MAEQITYCENSILPMPTPLGLPPG	0.7095
MVVNGIAKWSADKGMFVLMQIFFAFSGRDRPVVYRYRVAQYPNGRSLTTFLFRLSRW	0.709
MPLYIKDR	0.7085
KSYTPVRLQRKGRTDTSAIEDPMTDMKEWGLLNLTNCICP	0.7085
MKRDDLIGTAGGAPR	0.7085
MAKTAGQQILIFFKDVRMTVITVKSYSSAER	0.708
MEKMYVN	0.708
MTSHALFGGAVSMPILCDRMRGCGKVGHAEMPPRPKIVSFPEFKATRMRNVMRLK	0.708
MTIKQQIKAKIYLKAPLFDKNDQIRGAFC	0.707834
MILEPVEIEENEMAVGTPGLDFITV	0.7075
MSVLDKKRLERGKKDTNQVGEVPKRNVDGRIVGEFLCAEVGEMQVAGEFLPVELALEGVIQTILTACPVQGVCPR	0.7075
MACPQPANVRVDTTRNSPEDSHSKRQPIGLSKMTHSED	0.707
MEYTAHEKK	0.707
MGKARPVGLLGVRSEKLSVTFAFANYSLPNCKTVPSTTRRAASHMEQFCIVMSKRRAHQGKMGKYMV	0.7065
DSIPINLGLRLKNFVCVGTMAFVFPESQICDK	0.706
MQTLGGITQYTARFADAAKKSLTRTCVVPSPMLGVSTHLGLCFIVRGVLCYLIRHAFIELYFYIVQILW	0.706
MNNSPTRSVTGLYRGSFKGITQLVKTVDVDIKDKMEL	0.7055
MNPYSHERSCILGKFGPNGSISLSLVNQDCHM	0.7055
MPYSPGIIERIGERLSNYDKIK	0.7055
MTVVFSLTDLAMGGGFALGNMALPHHT	0.7055
MSPQESFMQIFGRNDAMK	0.705
ASLTNILLYDIMYSRTAGQKASTRQATQFKPGRKSQESRFLI	0.7045
MSKMFKTPKGVHVSMDSVLWTFPGCPDASVEKIGKFGLQKY	0.7045
MSNKSPKMEEDGLLDRYNQHDNEKILEDAKYTRDCCRHVSEKE	0.7045
MDHKGIHKVYCLHLQYLMPNEDRDK	0.704
MTVPLGADVRSKGIITSAPKSTDTKKALSVPSGIVVGAMALFNGDTDLEK	0.704
MALRIVGSPKANCYSTNNLQREGILRVGKMALRNPRRALVFPVTVSYTYSFDGFANCT	0.703
MPIYIANCKAYSAFLGYLYLVPVKDAFKYITQLSVQRSIVPHINTQGIDTKGRHRFSPGLVKMPGAYKLPLDTAYVGVRVFKDKAGQYMYYVRCGKMFMRCNLRYK	0.702
MKVYLHIAFCRKIDSVGMGEPRKSFTVYDYCA	0.702
MASGEAQDFSGGNDNLLLIDVDPSE	0.7015
MKILAQEIRSRDSTGGTSYRAIAAM	0.7015
MTPFISGLAGSVAVRRGTFRVAAVHTDAGTEGRYYSRFRSQAGKK	0.701085
MEIEILTVELVPQTSDLDVSCMDNAFGDSERAARFSSPSWTGMVTRTQVGKV	0.701
MEKDPPLLVWYKSRK	0.701
MKQKFVLSNTLMNTMTVKSTQDMMRGRDEKMIAGQKQSAKRASVAMDAF	0.701
MSFNIEWTILILWL	0.701
MTKRIRDNYLAAEKSEKKTEID	0.701
MVTEASTARHACNAHMSGANGRGNCPGLLADGVVDLLTELKILSPVENRQIRKHRKLMKPRRLVLNLK	0.701
MHRAALLKTMSLEPQVASKLADRPQYLVKVGMD	0.7005
MKTVCSKMMGPIETPPAEEKFGI	0.7005
MDSAFFIRGHIRGVLYVLIASDPAPNTDVYARRRARESADAMSNIIK	0.7
MFVVRQLAPGVVSMPPHQWTFQPFQLAKVRMGSLNALFKLWGLGPETRIHPASTQTCKAKLIWFYF	0.7
MIPANNKLAVKIVNVAPPPGSEGDSDTEAAPEAAQFILEMGLGLQGCGFPGLWGAAK	0.7
MLAGPLQISSRAPAVIWSMSGVVKLVEAMRGPDVESASRTRT	0.7
MLKSDFSLEYSSSKGKGPVIKKQ	0.7
MRYRVALFRFETTRAI	0.7
MPRMPIRRLGGHPHGLSLPRTRHGTAAVLDVCIQDQRAHISKPKYF	0.6995
MPVGNIIFQRGLPDVLTEPVETLFTSGGTCLVSGRIKAPAEVAVEGRCLVFINAVCGITLTV	0.6995
MAPAIKLVFTGQTNACRPWAASWVGVFTPAGEGFE	0.699
MHSAPLNNYVGVYTNGNCTARRLYKHEER	0.699
MTAPGSVAKTDLSALAEFFASAAWERKTH	0.699
MASKYCNKQLVGLGSQLTWYPRGPHDKAKPQTNGAAKDIPKIQPIVGFPE	0.6985
MIVNTSVTAKKIANSQESAMTITVTAVEVLDGPQSELGTEVQACIWK	0.6985
MTSRLNVCQTTSVNLAVGLAMGSATDSADHDAIR	0.6985
MEFRELIRLRIGTRGGSCGDSH	0.6982
MIFKQTYRQVLTKSNDKPIKWINNVVLPKLKNNFQDRNKKYDLGMVLDSKQCHNLSQYDKFNEAYEAR	0.698168
MNLTYSDAEPARLQHN	0.6975
MNNHLIVQFAQDMDIENR	0.6975
MQILVLKQVGITAGCVGSFNGICWARLEILIIAKIPEVMLPPVPGFGILIRLFKVLPTLNAPQY	0.6975
MRPPELCVGEVDLQFRGRQSSFGRPLEAQGD	0.6975
MSIEISSLNILNNKDK	0.6975
MAMRKKYKGELLPGEVQVSVSDPGSYQGL	0.697
MLESAYFTTRRMLMS	0.697
MRRAAIRSIVNDVDADIPEVGTDVAPAQGSETETHV	0.697
MSFATVTPVDPGVYASTPNRQHGQEGRAAA	0.697
MKMLKSWTVLVEVRIPPSEGADLSAGMVQKKD	0.6965
MKDILDLVKAGLRDTSNSPYPNHNF	0.696
MTGIILPLAHVPSRARISRGRRDATLPDRTESNL	0.696
MKFIDVESKVPNMSEGI	0.6955
MWNSNPKYLGNDELFIVEIGAND	0.6955
MATAFSRDMGFRRPAIEHKTHYPLRFIAENRARAYAYCTMYYGAIGGIP	0.695
MEANRPT	0.695
MHKTVDLIIMGGRVSE	0.695
MKGLLKFFILACTSVANVISEDEIVFAP	0.695
MTTPHLQRRCKRYLRNLTPLATTKHPGFRGRILHAEIVTYGQGA	0.695
MSQLEFLSYESYFLVMRQ	0.6945
MEPPMGLAVAPGFRDA	0.694
MREMKGKPNTITLARRMFYGSGYHSRYE	0.694
MRLKALKLYSIFANDQLSVKEQERCVRADVAYNQKGRAVTQLVDTAN	0.694
MYIASSYECNPLLAWADNAAVNSYYERIVMNLPYSCTQQYYLIRGEGVAYALTKF	0.694
MKKRYSNEPIRGRGLRRYPEPARGERPAPKRLAVLPEVPP	0.6935
MTSNDKKVKKEEKLKIKQASIACSVLRPPTAKECER	0.6935
MVVVEGNAMSSCSGVAHG	0.6935
MKFTYRYT	0.693
MSCLPWKVELYITLVASLSLPVKALTPQRQVRALAGRGSVLSGYLLMN	0.693
MTSLNDIGFELLGMDPEMLT	0.693
MSPNLKRTRGEMDLRRFFGRFIAPKNGEMKTREDLAKIVFML	0.6925
MAQIKDASIILLSLIKCFPMDYVSNCKIYGSFSVCPPQSRHVRRKNEDLGRISD	0.692001
MFTRPGEKIEATMILDLCGVTRKVVSLFALSAQPQLP	0.692
MHLDHGTTGWAVAQPAVVRFGGARIIRANTTSRELLHKVWLDRAGSSPLGEIVPQLLP	0.692
MSRIAKAARLQGIAWTGYDVLDVMDSEVWY	0.6915
QRVKHSKIKRYSYSESSLTEALLKDCTTPNTPTNLSLAY	0.6915
MLLLLLHNQMREVRMDFKTVYRHRFNRL	0.691
MQLDEILRLTLDEFAHLAVLNARGGAVLKAWHCRRWKGCKLWAAKNDCNC	0.690501
MDIDTQLAMVGGRWAAPHAD	0.6905
MSIRSLTIDYALNRRKCACTTNDARIERAGAEFRTGDFILSCTTVFEC	0.6905
MSKISIRHLTQATMAEPGGGGALMVDPPHNLFAECRVLLCVRVANKSVYPWATADCPKNMAERVTSHTSTVRYMGNVYCPWMYTPTVSFY	0.6905
MALFDLLAAEDRRTFPLELTAITS	0.69
MASKQDFKNPIDSLAKKVNSSVLEQSINFIIGAYQPRTKTQCCWGAEINLSTGLCSQCRESCVIIKKYGIIEAIDVVKRMW	0.69
MDKQLELMFMIFGNCARGDFVFSTGKPD	0.69
MSLPDISAHRSGIKFGAGDLSSRGGAVTVGEIAAQLMLEGNPIHAGELVKGSPLRHFLM	0.6895
MSVSEFSIICGLVDGCREPNHPAGNANALQGSHLPLLNTNGCD	0.689
MSTKAITLMISSRIAAVVTTKSKAQIAAEVHMYRIDPFPAKDTGRVYCCKKVVKTECI	0.688751
MNLINSLGNKFRGVLEMSYSE	0.6885
CTTQKAAVESTSRLKTDKTFEKVYYF	0.688
LFLRPRDMLASVDIRANVVLAPRSDLARQDPRFMATIGTEALAA	0.688
MIVLFSPTPEIGQFGRRGGDHVVPMSPFGV	0.688
MKCPVMIYALGFPIV	0.688
MQEKLRQKCTAVSALRAVAERSRRYR	0.6875
MSKTTEFATYLVRLAGTDLRGSMKRWYPPRMKPPINNWKIVEGTGGR	0.6875
MSKYQTYFIPLLVPKNKLAIGQVGPEYQGEVDHFTSRR	0.6875
MAHMQFICPRIRMSRKMGFVHVLKSKLWAQVGSCSPRTMHMKQAAMEQPVYVVVYIGRRIAGVPGNATCFHLTIALRKWFPPAWVTSLPLPELPPGGTYKM	0.687
MLNVKQNDINDGNPLRGDRHTEKLIGRA	0.687
MTFTEFKVRAKHLK	0.687
FLYNVDMLEP	0.6865
MNLSGGMLGRALFDNLLVHAANLY	0.6865
MQDLKVHESKIIYGWTTAFRTAQ	0.6865
MSRRDAAECG	0.6865
YAKVTDALPPGTAGGELLEWWSALGSGSRGA	0.6865
MRQEEILAIIKILGQP	0.68625
MIRRSVIRHWDHTWLGSMDVGRFARIGGIHLLDKFT	0.686
MKKAGIGQFALRKPAPRAVILPVTATRILRVGSYDFAHQYGL	0.685751
GHLEVADSREPQ	0.6855
MSSFEASYGWLI	0.6855
MGKPEITNVLLAVSRLTRNIASCPARTPSGSCGTDLGESMDYQKLVFT	0.685
MIFRIIVLARSLSLADSLGDTLRKSPQTHWRNKEAKK	0.685
MFPCMDTQSYYTPGTCDQEYYFATSKGTLDAIEPLI	0.6835
MMRMVNQSLRRTLRGTQMTEYAKLVMDFE	0.683
MSFNLGEDVFTMVALKTK	0.683
MKFGGPCLNNATSFIGSSVGRSLFCSAGVKEE	0.6825
KPFVDSGDI	0.682
MAEQSGDRWGDSNFDTLI	0.6815
MKAEQMSF	0.681
KMPSHDFQFR	0.6805
MKVLQTSYVCPHNNVVPSQQACEANPDNCLNCFLETLTFHSDTCSRPSPTMLAHLLN	0.6805
MNHKVFQSPHQLMEKQPLLTSATLQDANMMYA	0.68
MRQKPLILVGKVSLVFGVSNDMQEIKNDMFKVEL	0.68
MSDILKRSAALAEMAPHNPARQASKNRVIYDFL	0.68
MSLRYLQVFAKFVMHFLPAVSEPGGGVYGTSCGAKRLVDGKVRW	0.68
MAGQARTGPSEFLTFAGTCQKEALAKVLRQVLQEGKPGPGRGEHAAACMPALHIASPA	0.6795
MACTDARMFALFVVEVDTVSPPVGTLTAKASIDH	0.679
MRKLVINVDKQAAQKNESSFTPAPNFFSNLRNEEKKTNNLDDGARAETGGSCDEAECEVEGGNEARGLELPEK	0.679
MSLQYIITCGLRLDTAVDIRYGNIVDQYLSDKMLLVNRGMASCSGGLFRVEKFN	0.679
MTFATFREERPHTRRRKP	0.679
MDIHPAVYQMM	0.6785
SMFEHITQFAKSAKQVVLGHLILMAREMILKSHKLAYF	0.6785
MRPIPDGKSLKPNCPTNSNEDDVHTQIEGDKAPPRVSGIAMLDPRTTQ	0.678
MSGDYQTLQRPSAIIAITSTRSVPKDEEDGGECVSLTECVASC	0.678
MVQQSAVGRLIERIIRVNPVSLGVSIKVITNTLMNPNVWMNARVRELTFKLAAVLAIAIVLAAAR	0.678
MECIRVKTSFARAMNPVPLSSGNVVGAHTIIFATLFGIKYPSWARRRCRATTALVGPFSGGLTWAKD	0.6775
MHINSIPSQCSLFQAIQLRRLILLSINLKMRGLGGSRVDYTTKKTQGSPFSFGV	0.6775
MTIGFYYLSRGTILSFPASTGS	0.6775
MLFAVNTVVLLGIKRTLREADAMQKPDADLIDIDPAANL	0.677
MRGFKCQGLGGGGLRGIVEALKGVTSAACFSIWAVVRNDYASDPSSALFWCIIKC	0.677
MGQKKAGYTWWGRVYSDLGNRACGMLKLDKKLYPKSPEAKAN	0.676834
MHIIVKKSPKGFVPIKTAAGEQYEQTCTVLHPGRVISNTSKFQYITTR	0.6765
MLLFPVLGHKRSKLWAREIRAGGINRVDTDLAAPCDPCVA	0.6765
MTRREERILDEGLIGGNSPGTGTALEVALAPTLSKSSRDL	0.676
MDLPQFSVERRILFLEPDEK	0.6755
MSVAGSNPGLLIAKGFEVSTIGEPGEIGE	0.6755
MTKTILARVCFGPARAGYQGGKAKSPAEAEKMQGSWKGPSSGYET	0.6755
MTKYSPAPLKNEIIKESLNYTQIRVSMLCLALIGGQYEAKIML	0.6755
MKGLIKCCGKSIRLEWNAGARPRMDTLIRAVSRTAAGAGPEALKVTPAECPSALSMSKRDTAIFNIMVPGPGGQVA	0.675
MLDAKMCIKAAKKDEMGKLQ	0.675
MQFIKNPMEGLPTFVTKLFKRIIKAKGIKTPGEFEAERTAVDVRIMLPTGE	0.675
MSVNTSLKQDVKTNCNRYILTYGKQAKKGQEKTRQDESSNEYYGGREREEKGC	0.675
MTHISSVIVAAGAPMKDLRISAMVVGAHQTWTTHYKF	0.675
ANIRFINGVILRKLPRGGGNICFGQPDQMAGAALALNMQA	0.6745
MHSDKTEKKEKRAMERQRKKRIDEMKAQLRERCCHSRVTNVDRPML	0.6745
MKCHGCCGGHTAMGIVVTDDDAVHAALAEGEGMQV	0.6745
VAVEWAIYLQKVGENPSQQGATKGMTERGCVGYNRSFLRGIAECYLDGMPPFAKANA	0.674
MDRLLMFRVLEELLERSSDFATGQTINEDVNAGPVLFS	0.6735
MPTETIRVIPDCVITTWIVTTSLGWNTKTPGETVFTTLRYCCDSNANVPADAI	0.6735
MGPSRALVGDQLGLQGEQEVIRDGLLQIIRRKQLGLLLIGFKG	0.673
MLKTNPPNPSGGESKPKIFPTYLSQVENRNDKSSAPRTSSANQ	0.673
MEEELAENDRLRGPASRGT	0.6725
MKGCTLYVLSIKQNETHVQKLRAKKTLRQRDHDNLCQV	0.6725
MSTHTTTVSGFARRMRVVTVVINDVNEHLVGQEWRRPDPAFQ	0.6725
MTPENILLPDMISEAAVSGIFCDATGHTGADKLC	0.6725
MVKLPDRIKEAFLGLVPGVATHPILDVHRDRGHGATFAYIVADMAFCHM	0.6725
MALIQRLTKNKDGVAQEFELTKRAVGKVVSVNELRI	0.672
MINLLFKQRLLIERIGKFSVIGYVEVNRMCKFVVKMRYVKDLCGKLAQHM	0.671835
MKLETVRSFRCGRFFHLACAIEAARSAEGQELRFRRHLAQR	0.671835
MKRRPKGITREDLLFGKTNGTTQM	0.6715
MLECDVKKFYVQASSNDKRLD	0.6705
MVVALPSTVYSDGTDAAQALVITAIPAALAALY	0.6705
MEKSYLKAMHKRAGLQEAVSTIPPEVYRSAIELRKLTVNEVFFWWVAI	0.670167
MKTIGKELALVLLED	0.67
MLTNQVSAAYLVSNVKKSLKERLLKTTSICLTDMIISENTDESIERK	0.67
MKKFCTRIVAAMRTTSICIDSTCCQNSGTAASEVSGEDKTQDLPGSLSKGTNIQKTRCGAVVWGVKRVTR	0.669667
MHDCNETMAIA	0.6695
MTKEQSIGGAA	0.6695
MIQTASGYSGKGLSSPPAQLSLRPEEYKAGAVRVRCDPFRIWRAKC	0.669357
MDDFITITPFGPMAEAQLWADEGGSVMIIAE	0.669
MDGSTQCAAKGKYELSLHLEAVTH	0.669
MFKVERFQNLIYLQISMRNRQLRATRKHAE	0.669
MRDMLLRDTKILWIFEKCFLLEIVDPINHDCMIT	0.6685
MTDLVINESVSPVSGLGSLVVPNAAPVVSDQQLADRDWITGVLVEFRPISVP	0.6685
MKKLDLNLGLDQPRREEVLPNRTA	0.668
MSVQSEQKAFQGLDGARDSRSNSIIDFGLLIAMQTCQQY	0.668
MTIHITILIPRGIRSDRGVNLIPTTEGVVALIEKR	0.668
MSRDVNIDSFNRQFLKIHPRNLYGKGRDTVICCGFICGRTPDKFMIPTDIAR	0.667835
AVLINLMWTLKRDSSPTLHHRLAQDQGPSG	0.6675
MAILFAKIAELHDPQSDLL	0.6675
MAPGGYFRSKLGRIPPHDKAEHRDAMAPQAIC	0.6675
MDLIVGELFDAQGIKAVLATPVRSREA	0.6675
MSNEIATFRFNVHTLCWDKASMSP	0.6675
QLVHACVRSKDVSKYPGLAPKRSDGVAHSYQAPENYVAVYPAGQIITMN	0.6675
EAFSARERFEVRFIVADAIEPCLVRTTTAQSG	0.667
MEKKVNICNFDF	0.667
MAHLTTVDPTRGTGANQSNTVGSYQVANPVERLKGRWHFAAA	0.6665
MHICYLTVLRDSRAEVPPKGEADF	0.6665
MAITPYSLIA	0.666
MIREILKNWMLLLIFGAVKLNYLVYLPYNTEKGLVNLG	0.666
MNHEASWLAGVKTRFIRRTGGNSQGPLDYAAAAF	0.666
ADLEPARFIEFSVLQLLSGNCSVTV	0.6655
MLGNLFKINVGNTSAWALGLEGLMTSRERLCVRPRGMCGEPILFPGFGGVIPPKTIFKWVTCVLW	0.6655
MNGDKKAWRKDDDELMLRSTTSVLSTILY	0.6655
MNKTLAKTKLRCVGPYTYAKEEKMIGPSKRKCIPIEFIPVYSEISVKQAANVSVVRCQGLLTDMGGCQLPFPCCSRF	0.6655
YAILDILILHDVQDCNNDYIY	0.6655
MVAHVFGVANVGIQPGSASRRLRFKFLYPVPAADAERAGPLDVEPRT	0.6645
MKILRLGFARRGFAGGHTASVAAVTAPSQHYPLECKGGATGVLKMHQPCGIPCYLQMVRGNSVGVVMIDAGNSQLATVTITP	0.664
MSDKDAIMGKCLAIHGGDGIVTTALEALETIFA	0.664
MEFVSEKGGPRGTEALMALVAFRMFKAAFDEM	0.6635
MTAFGSGQECDAAVQTDANEARISVSYSVLTVLAT	0.6635
MENNGIGSMSAQAVSDTNSNGQDRTRIEQAVLAKTLNAVGSPDGCLAGAFPL	0.663
MRRIDVPAWGVELVPDYATVRELIGGEYQ	0.663
MNSTSSTHGPVPGIN	0.6625
MSSFPKLSCMLGKDSVVSIDMAYRLARPAYYVFCEKR	0.662
MLVTAREDLEGEM	0.6615
MLTRRTKWMQFLFRDLVDFFTKENVVEPVLDRATCRALNTEQ	0.661
MNRRAVIAVTVDAAVTGARVNLYTRLELDARTRLN	0.661
MSMINLGTISCALPGRFDKYDMGQ	0.661
WTPNIDEIEIDLKTVRQFMGVNSCCGKLFADRPGGSDV	0.661
MGSTRAATSADAVLVVQADTFWSDKV	0.6605
MKEKSLYENANLI	0.6605
MMEDEIGYLVGGVGGDPEPIKIRNTKFRLMWSPKTKVF	0.6605
MALGVYWITPLACTEGELSDQLWEE	0.66
MALVPTRVGCSATPLMTASTRRSLGMEMVPRSGVSGRLEVYPVELAHGKDSCSGAKRC	0.659835
MAIADIWSPESSSAQESSGKQSAAFVVSADPTRSRDGTRSLVFCLEIRAVATLDEDGDDCAAK	0.6595
MASILLEIAYVALITPVKYNACAYSSYKYVLMDLVKMD	0.6595
MDTNFERNGVQLVRDQMRLRRISESTRNHSLKYPCVPRVIMSAWSAYPVIHS	0.6595
MKRPIDIMRMREHRIVTTGDVFAEKK	0.6595
MTLCIDV	0.659
MADPNRKSMFDDGMEGKQKQTFVADEGATGRRRQFARAIFFPALCPIMIGVLVKACS	0.6585
MAICLKLQADA	0.6585
MFQMENKNERPLYVGSVLMKASCYPFMRGLFA	0.6585
MLQTEEIIIG	0.6585
MLIMNHFVL	0.658215
MAILGLTLNSVGGVPRDTEIQNPLLVRTLLTDAGSANTEVPLIGLFFNSRMMPTD	0.658
MLVTRIQNTQGFKEIGRFAVIGDE	0.658
MSPENALKVSLIKASDDSRRQRGQWVTEMKKKLGENNADIL	0.658
YGTDLEKFLQCLKSSNVHYISLNCLSPFAIMLNKIILGCLEQLNFVLPV	0.658
LSDDHNNIQPYAGGSITLKG	0.6575
MAKNNKTCFFGNSGMILLDIPSGGMREYQIVIVYF	0.6575
MQEFVLKAFAERGGYPVSGIEIVNEARILLTWGENDLVPLAT	0.6575
MSTLGFRITTRGLGMTIDEQTPLYLNND	0.6575
MSVENFLTLYTRGEHNLPRPDIHGGMPNQSPTLGMTHCRVCHADKPF	0.6574
MGDKFVPGALTATSQMVKGPSTSDVMKAKVNQGMDLSEEMGGELPE	0.657
MQIFSDARFGQVGNLTNSGTTISINDTDCPKKQPDAVCDEL	0.657
MQTIGTGGRSWSRVSRALSLQDTIPKLRDQALLQRARARYVTHE	0.657
MYTTLNPICASEIETAWGKERTAMIAITACLSNDNRVEVY	0.657
MATTHYITVERQE	0.6565
MKVSLGKVLGEVPFHQKTKMGIAVELKAKDADRVITSIFNIHGV	0.6565
MLLRACISPSDINADDSSLTFWNQGPWIGEPQATGVICS	0.6565
MTFLQVGDVTTKNRVLTVPSSRIRLFSSVRLAKPHRSFNEFSFGQNSFPGP	0.6565
MDCPVNTRFRTPVSTDLSPVKFYNGRTTFRVGVLCLLANGDKGFVPHAAQRCRNRA	0.656
MRQHEFIKDHNYENNYEAMRMKQSPLGWILEKQQLR	0.656
KNCLDLTIVGGAGGHDWAGEQGSGEVYKGQLYGWNVSGDPRRCQLS	0.6555
MSQNLKNMIYRPPLLIPAEGTFILLGFASREQYIAMGWIKSNRTTWGMENYDAAPYKLYANGFQCTGA	0.6555
MSTTHHLLWGRNPALVYGDAIPSYGINFISLG	0.6555
MSKNTVLHEEYKKGVRLKRHMN	0.655126
MMDRLYFSLAGAH	0.655
MSSDRPS	0.655
MTGGLTDLRYVPRGGALLSDGTALFRRIFGGDSCTALQGRVWRYGADFRPPGRIAAPIRDGADTLPREASSV	0.655
MTTPVAASLAEMLMRESRLADLTKQQRVAFLAPCTDARQVARMLIGDHPID	0.655
MMVGPQQKDAKMLTKPFGGLMVLPTTVRNDRSARITGATFRDNA	0.6545
MVLIQFPSGASQARLVKRLSELVECFLPVLCNGKPADHLENLKRRTMWGACRPGEI	0.6545
LVSVDADNETDFVEADVAIRPRDKVTSVNKIFARAARDVGGAVIGDACAT	0.654
MAAGGIHMEVVSDFPPLVHTEQADAAKSHKAVIRRRVSTVD	0.654
MIVTNKSEAYTDKLICPVGNCFGET	0.654
MNVLSRAVLSLVDIVNMAAFGPGMYRCVRLTAEGSLGRLPVEPYGRSGLRAAMAVAERRIYATGEVLKPA	0.654
MRLFSDGEAAAAVGGER	0.654
MDKIFEDFFVAKGFGEDLEKEFPPIKQPSQG	0.6535
MGRPRSLIFYGDTPHVTRGIKPLHASSSHDGPTSGGEKAIPIGGH	0.6535
MNDKFINHKEQRRLTHNRRRARRFTVLT	0.6535
MKCCIESECMFMVTLTPTVEDEKVRY	0.653
DSATSVVVILYVASFAPFQIPQTQWRATAWEVYTRAFTGRGCTEGKKGMT	0.6525
MYLKDQFILGDPVLGDFPFGKTLLLEPAIIFMNLLNINLIPT	0.6525
MYLYADGAISADIYCVANTIIHSDCGKANC	0.6525
MFKDKKMLRHFRHWNPRTVLDNSDFKMAKDLPNII	0.652
MHRLAIFAITMRNECLKNIAAPPNTIDMSKSIGVYLPELCMSVPSNSCVDENIPARLYGRDQVLLNSKTPVLRVFCFQCSL	0.652
WFVGEYIAITKYYGITAVQGEYWVLVRPRSEECC	0.652
MAEHILKVCSITQQEKEVVMMRELLDLAPM	0.6515
MFTAGIMCRVNGPTVFSCQSYDQFRANSVIEGVFER	0.6515
MCNMNRSNNEYQAE	0.651
MEQAKYIYYAGEGFYAIIRGLTTPFPNIGMCRRAWIRNVELATTIGRRVLALN	0.651
MRQLIQYSRSKIERVPANTRIIENPARVLSDIKASNVYHNNIPG	0.651
MSFQMNMKHTLRFNDPHLVSKTCSSEDGPTRARYIIQEAQATC	0.651
MKKFKLLATAIYPKLVRSHPIGILCGRMDVYKHYYVGETKDNSKKLTACVGSGSLPNII	0.6505
MPIAITKLVRSRAFAKKDLSPGKYRETLDSPLAGRGDTT	0.6505
MKTNKIEWLFLPGLDKVELEIA	0.65
MLELDRFS	0.65
MRLLLVYDTLSISMGGRRTVVAKYKEPVSVKWV	0.649875
MTAKVRRVKTTGNPRHCSPARVIPGYRIQGPFAEPLHEGMSNYCKGKERKLVYLTYLFEGWRFVGL	0.6495
MKCGMGIREECTAQ	0.6495
MRRINFVGFFDPVQGDCDACIALRPLVRQAGLPLGCPTRE	0.6495
MTQDDILHIAGLGAVITRLTVGMRRHRLVSGFFNGVRRKARVVAHERS	0.649269
MACNLALIILGSTPYGSLGLMVRMFTPQEQANCFRAAVIMLERITWTIEQNRRIAGGAYSSDLT	0.649
MEVLEDQCIKKELTVDDTSLAESMNYNVVQDL	0.649
MPVFAFHWYRIGEEAGPPEKLP	0.649
MRFLIAGHDE	0.649
MTRTIFIGEGEMRHIDQGPNSARHVHPPARPPG	0.649
MKSDRLFAVTMIKRVQTNETGEGTVVKFSLRHCGEVMMAEELSADKIVALGMS	0.6485
MAKARLNNAELDPIMSGMSMKNKDPIEDEPCNNKVGSLDYIPRVIDNTCGVVWPTR	0.648
MILLHIFTNYPAATTPI	0.648
MKETSIKFYRTSWQTRPVAKDKNQTRFRTTVQMMIYQYGPFDRLSLNEPRFPYAFTLWILNWTHN	0.648
AATRVVSKSKEKEKVDECDFARNADAITKANNE	0.6475
MLLLALITGRGTGVNQAVERFANSCTCMLKLNPDTMDGFGRCGNRTITFTGSKIFHARLRGHTRLQ	0.6475
MRESEYKRGHEFYRCFAHTSFERIK	0.6475
MTKQFMNRGTLILDLLASYEG	0.6475
MIKEVGQHHERAERFGREYRKAKYAGMARAG	0.647001
MQSIELATAIMTGHDISDIIGSKFRICK	0.647
MAAPALGYNCYKAALKSLTIPYLLEKGLDATGYVPLDICFRPTRMTPTLIANEKLYLSHQGKGGEWSYIITTFVIM	0.6465
MFLKNSRYSYKFVGSNCRHTSNFTAGLFKSGIKFSLRDCEPVHIGDKRSL	0.6465
MSYDNTIRTDKPTLQTMAQRISTRMGRAATMPKQPHETYALYRIRPGVPVFTCLWELWQQTND	0.646
MEHSKTRSLPDLEERNKLVSDVDLGHGFTVP	0.645667
MTMVKANTYSVMLFVL	0.6445
CDNIQHGLTAVAKLFKATTWGAGAVQWLGRTIDGECFGVTMPKVNTSA	0.644
MFVSVISTLHNVIGVNTAPTKTCEEPQSIGYELYIG	0.644
MIENIKHLIKVGEKYAFEPTLERPSLV	0.644
MIHAIKQDSGDTPALEDRASTVRVNA	0.644
MKHTEFQFVITFQDKHEAISLY	0.644
MKQKKNITVVRHEYKALECAQNSEIGYYF	0.644
MTIPVREMDPDADLYRKELWCRARKMPCGVAQLPRLQVVEYIAVAFKTAEAQK	0.644
MVKKKNHLPAGQIIVVTKAHVYSQVTGIRRQLHETPLKKGVRLCFMGIRPQPMTGRGSALVYYGILRMFGLTTGHPILVGDFV	0.644
MYQFGDPHVSKLTLYGTMDSYREECK	0.644
YTRVGAGWRAGGPLEPILIVTERDIQRCGLVTIGGNGTPKPPAK	0.644
MADQLIAESAGRHERPSDL	0.6435
MFQGLFTGPNTSMGTLTSIKEKLYYKQGADRDKIFARPAGA	0.6435
MGNLVLERFLYLEGLGGS	0.6435
MAKLLKLSPILINVSKDKTSRKPRENNRCTEEDMRAGRED	0.643
METHHAADDLGKKITSDEEWWVPGKPF	0.643
MKLKKLIGELLIEMDKEKSWKGRGGEGATGADGILP	0.643
MKTKFTGMLTMQFFNEE	0.643
MANSRVRTQRVLDLCQATKTRPRVGHCFDSVDYMLQPGLSVTYDPAAVACGMTIQVISEFPA	0.6425
METTRVFLYVLPYNSVSGGPLKASEGI	0.6425
MSADTIILGIVTSLDVGRDYMKKSRSTSDRQSFTAVFP	0.6425
MSLAHVILISTGRCKLSKAIVPLSETPNRVAVATMPELEF	0.6425
KNRLEDSILRKECEAIIAVKTSTKD	0.642
MNFASPDWQHLSEMVLMR	0.642
MPIQSSSKETTQGDDDVGSGIKHALLR	0.642
MAIGLVACGRRTSVPLGEVSSARYYGLLVAPDDSGDVVGCMGDEQKCPAQPEM	0.6415
MTRNSIGFDNKSVGVCLLVENFMGDGFEITGNVGLLGKSTRGVILGVPDLRYIIQFR	0.6415
MKRKQLICRHNNEWEIHLSKTFKVEANYS	0.641335
MDTLTLVLTSEIFQDPQEVKLVVIMAWEQNANPFRC	0.641
MKKSIEAFTTGDIFKGEARGCWMEVE	0.641
MSIQMFISGVGEEGATAPDETKSPLLDDEPTTETFRK	0.6405
MSSLAVNLIPEHGCAKPKGDSDRQQKPQSSEIARQGSG	0.6405
MRVLAIAGKVFGPARGEEAIGDCQEAMARKIG	0.64
MTRLAVPAHDMGFALNIVPYPRGDVMN	0.6395
MITGNHIAWAPNVEPYMRQTGQAELRKVLYADRRWVEWFATIRWGLRSRVTPLTVGDFAVA	0.639
MKNPPKMGVLRSLSSQQAKGFLDDTKSARLAVCGCFEDLTIVLSAVDAPRFSTQCIRLFIDGIP	0.639
MSANFVIVVKVFGCVKFPGDERFGGGWRCYLATGTLIAAR	0.639
MSSSVFGLGRLPIAKQYVVGSRFACDNSSQTGFHGLLSGRAGHGQCFGK	0.639
MTWDLIIDYQATRRVAMWGLIILLTGVQDSVGYILYQGQAHGPCTGVHPSRQRDCRVVWGVAMICSSSPSAHTVVGCFGPARNE	0.6385
MKSDLIGPCPMDCSNGTLDSMGVTTYWATTLLE	0.638
MKTYMVIGGQFTGKPKEMTEAIDLYVIAVYTSP	0.638
MLKQDLEGLLRELNFACRELNNARLYGRKKKVLTCDQALGRP	0.638
MSTCPANLSGFTDGQVVPLALENGKALRVEAQEAAGAR	0.638
MVQTTDFMFTMTVPQGRVGVMVADVQPSGAGERFVTKDVVDLL	0.638
MVSVRFKFLAVSFELDP	0.638
MKCAELWAMVVESSHFALDLETVGSQRVAVPAGILDPPTPGGLRTAEFPSPDFFAMCLWAPGRV	0.637
MNTNKLIEMFGMALDGDSMSPFGMELQIPPGYC	0.637
MSVVDSLFDVSFAGVRFSFSLTVRRRFKSYGTLDKKM	0.637
TSVASLLIPGLFVMDRQVFVTNPPITYVADSAKDA	0.637
MELPDAGGRPPSLLFPKILGMYGPGSAVGLCVWALKLSLKPLVTVLLAFIHSYGPPIRP	0.636
MKKVFSKLVITRAFEMSAAENIAEHLAAVQESRFQVGHHFFDRVTDFGIRFVSRVSVHFVHSKAWFTGGHFIDA	0.636
MLETIKRPIRFARVKISVDKQCALDFELFGEMLQISADQV	0.636
MQMLHARPRTHTLVGRDELEPQLQSCLGEEDRQE	0.636
MRIAILTTKDASLVTRGTWIGIWGALILLGSEHSAMHLQCEMGVGGGPFSPAVHAPVCP	0.636
MLVLKIVRFERVAAFIDIGSKQVMRVLLAFWPGLKTRTRE	0.6355
MKKHRGKSARERMMMSDIVLKVLRGDVYNNLTWITTVLGPQMLTDGVCHGMSQ	0.635335
MFFTEASLTTRPALESIPQVH	0.6345
MIKGVINWMGIIIQIDAYLYKGWVSASVLCVVWDSFICTRGPSVTGSVAAQCCPSSASYLLNVIIINSENRIADDAVTSDPCEDRCAVRKCAARDRSY	0.6345
MPAEGPSLLLATTFQNLANFFRRQRKTDRHASGQESHHLFNLGAPS	0.6345
MSFGLIGYLQQCDENKKFLTFPGLAADMEQGGPVDYLSEPGTDNSGTGLAEY	0.6345
MTTGKVRSEKYMVMMVEIVRNEPRHK	0.6345
MDQAPEVAGHNAFNMMPVVPDGLGEKNHLGN	0.634
MGTMTFALLRTPQHGSSFLFRVYHRSYTVCLTRACYALIAVKANPCCAQQLAMAPALRRQVRYHISVGTPGGFSQTHAPERD	0.634
MIGLIVYLRLDLSLDLHL	0.634
MSLVDITLMFVIWLKANQEGSETTPVLTATLQ	0.634
MGASSKRLVAGMVKAMNIRLAFEGLEAVLDVAREVSYF	0.6335
MLGALILSAIPPNLFSSLEDRLLCNAGQRECDVQLMTREYTAQET	0.6335
MTSFRVSSRTTPKFPDSGCVKMKGEDDEPIEN	0.6335
MTSGRMAAVGSHATLGTDIMGQVVLLAIHQRMAGAGGERLLYK	0.6335
MDDSVGVLIDGVTRKKTGIANGAITQMGMMRLLAELVRAATREVGIVKREK	0.633
MSELDDERKLYRV	0.633
MSSGKTHD	0.633
MDHADAIVGRLRLEGSSKAGAFNNRMFADGNIHVAGAVGTIAF	0.6325
MRHWQTAPRAYGSGDTLVSLQETISLIKYLVALYGNPTG	0.6325
MIGQNFCVLKDCKMLRGKYSNLDKSKEVCIEKADTAQVPLYD	0.632
MKFTKLIQYFTWGMQQAPQNVQCDFPLVIEQLTAC	0.632
MMENTTAMFIMLQFSKRVFAELL	0.632
MSDVTVLQEDEIAGKCTEVWPACPGQAEPDTQESDGKNTKDAEPMYQASDFGAGS	0.632
MVQLCIAHIKNDVMQMSFCRVIKSKAALSWMDPNADDF	0.632
MPDIPDIGSFEHIQDSGMR	0.6315
MSNRRMYIMGRRSGGMSSSLPHQGHAQGIFPDGGGQVEVKCRGPQME	0.6315
MEGIQSVTHPAASSLPSAESPLKNVPRYMGPGRRKVLLSGAIRWTSLHQSMSSSNVA	0.631
MKYSCAVDDAFGDRGTSDLLWILLANLEYHLQYSTGYNNEIK	0.631
MLAPLRGPLEWGPLILSTCPYTQTANLPNCTPFVNTMGPSGFECGNYFKPGMTDKSAPMSDWTSEE	0.631
MILQRAQSACPPDLDHVLVGYVADEPQKGTGVGVDR	0.6305
MKHDNGLFPE	0.6305
MKINVSFQFHAIKLLVRMKAMKLKFNDKRHQVQADYFMECYFCNVAEVGIYIMHTRQRVFAYVWPRSCRRQHAICEKGSAYFAGLSALQ	0.6305
MLNCSVIFHNVHVGELGAFDKMFRGSGCFACWLQEAVCFICSER	0.6305
MNARALLGPLRAIASLSPVPRMLSVGTRTWIPGCPTGTDIAVFALEIILGAWAPAPIKPR	0.6305
MNMNLIIRIPKTLPSVAMLRRNTDATAMAGKLGRPVERGLKSHNAAGADTLDIPTMA	0.6305
MNFTLGYSACEGKEVLMLQREE	0.63
MPHFHLIKLKKMVRFAFVNLKMARRRHNDACRLGHYFKRKCCVRDANEALA	0.629838
MPISVIVQVNRPKGENREVLSPEADRTRNVILSHWGTPALHSWPHLR	0.6295
MPTAHFRPIGFHADGGARAAAKIAKNELSRLITGFKRYTRTLVGG	0.629167
MATPGVLALQFMTGTASDSPSPRIFVTSCMGNARQIGFSRY	0.629
MLAKEVEVMFTE	0.629
MRAGIELFLKRIAMEGQPFGCSGRLVSVEEAATRGMEGQGIVRSAMNRGVTIGMA	0.629
MSLQEKLLYELASIILWPDSDTNSPSP	0.629
MIQGLLIAGILALQMTATAGVSPARPHLASLNDVIT	0.6285
MTANGYNIYIRYLEVILCVESIPYGIDEAK	0.6285
MMLHLSMAERVQLRPATQRGVPMHTSLNPMMCGTLKTLQMKRHVNIGVETQRVLTTVLLVGIRSVNSVQMDFKGRDSKMRQRFC	0.628
MSIAKSPRKMMHSSFSNALERALYEVYLLQVKPAEAGVRKLYSPLDFCFSFLGRPAW	0.628
MTKGFSVDAMMGLQHAIDIIRRMQRPKLQGVPDDCVTGADMLCRFCGD	0.628
MRNSEKNSSLGASNLREPELLIDQMPRVYED	0.6275
MSTVMIKVTSSAACFYHSDGSTSDVLYITRKFKM	0.6275
QTSESLLIPMYDQVVRDSPNAIQLRIVKNTSP	0.6275
MKKLGAVRSVVAISGMDKLKKFTHSDDAFTEIMQKKKHCESARIQGM	0.626334
MNNLKKVSHDVLPYNVRDVHDRECGVRALPAF	0.626
MTLVPIASVGDPPTFGTQLGISSQLAPSQEHVVNLVVIRTR	0.626
MAVRIIFAMMRTSGKRGQNNTTSIDIMKVRVGPCWHAGMFPERVVYHDCPYL	0.6255
MKFDDIKGSATGGYGPVH	0.6255
MKRKGILAWKLKGRVAAQFMDEQRKIAKGDAL	0.6255
MLALPDNSRAVDGPPANASAHFAPLGCAGGAQRTFAVPIIGVVGFAPY	0.6255
MNDTTVYNARRLRLKAVSSRIRTGEYGGNEFPTRLEVKVLLPTYISSN	0.6255
MSLPECLLATMFVRTVTAECALRRLRHRQYELYSMMMIAYSFPVAHRGCPKTTFRVVGPGVVGLLLSSVTGFKQ	0.6255
MTKILKGAKHLAMLNSVITVSEGRLVKAGEARSATLEQGETGNNLGNLATAKQIF	0.6255
MYKRVKFADGEVVNFEPFARAKTLFRYSQKMAHRKSPCYTSVLPAIS	0.6255
YKARNAPRVGDAMGEAARRWLEALMDSSGTGSTYPPPDAARTCFVEWN	0.625334
MKVTNNPTANAAETLSYSNVPTTARVAATANSTLQYPVRTENG	0.625
MRAAFAILYDGSADLPSLDIKRA	0.625
MIIIDICNATVEYGSSPNQWRWAKKQAERRCKVCEAEMKGEDPCWKPTIGILG	0.6245
MPISVRVKEYGYDKVTKHDCHSMTDQHRYLLLIGRI	0.6245
MTTSRVCADAGDLYVVFLEPDAHAL	0.6245
MKTKKHLIEGVTKRGLRMLSLSNGKGTASDNELRERYTWDSKTNLCQK	0.624
MQLQARGALYLEAGKTNDLWPLAAICHAAPVYF	0.624
MSIIMFFGLAVAYSPVNMTLRTISPGGH	0.624
FSKSDNKIPVRIMDNRSRFIVMVAADLPSPKYLAKIMSEKCMRECLQ	0.6235
MGASASAFVAPDLRARALLVYMSAKAPLAVVVAHKEPRFGRNLAAHALAIGG	0.6235
MSLTQDSWSLDEADVEEMVSVANDKQEYCEMGPRYTD	0.6235
MAKLQLIEIHYGILENCVIAIRAMDKQRAGQEVTP	0.623
MEVSSNQTKVLWATALGVIASPTPKAEPGLSAYY	0.623
MKTVRERVVKREINCYIFNCDITEFAISSASPVD	0.623
MTKEADRENRLSKASSYEETPKESRTYESDKKKAERMKAVK	0.623
MEAFDEDAASLGEMGKLIQCLLKKLVKVGE	0.6225
MEDFDKFVPWEKPTMVSIGIHAAIEGAEWRKMLG	0.6225
MHDANVETGSASMWTDAPNGGMDA	0.6225
MQIAMVPGSDLPKSLPRMLMEAHGRYSLIGHSTSYQALSFQVCTTTCHYPQSLNCNEPGPPVTGHAPTISLIPTAKCLNDGVPCACAQKVKGSKSDCCERKEAESEAPAVRFVVMSRIIMKYEKQ	0.6225
MSEHIVWRDLMCVDHAKQGIPIGNAPIENTVQWRGVGGITCCQTDQT	0.6225
MKHPSLSRAMSKIREDLKGLQKLGIGQKLKRIAGEIRSPAAIVL	0.622052
MFQLFMEKYTLKSLSDEKQRERKNKAKTIDQCFKDFYTDEAGGYELMYKNQ	0.622
MKAATDSYVNQGTMGAASAASYACAKLWAENNHPQESEY	0.622
MPTTSIRINVIFGNDSPTGGSFGDDASVDVRKHCSSAGSCMDEWWQ	0.622
MSQWIIRCVGDEYHLSNRAAYRNKAAGSQSYKKYYDYEKKGRRWTTDKGIKYGMCVQSDFVVFLD	0.622
MSTLHKQEKFEIGSKMIKAIGDVTIIKNGFVHIYFHC	0.622
MYGLWIAVRAAAMNRGPIEAKRRPGWTHSRSHDVCEA	0.622
AVYIEIADKIPEPDKVPPMVANFLFLL	0.6215
MGELPKNKDIDSGKLMRKKLNNCIAHMHGIRVIGEDCSND	0.6215
MLLKKTMAPTEPLVFLTMFFTDTDLSLIASRTRKLMFMLGDLLD	0.6215
MNKNTLVFPLVMANIVVSMSIPARPETQAAGEIIFIPIAVHAVRENKN	0.6215
TKKKPLYKDPYRKGAMKAPAMTVAQDGD	0.6215
MGRVSPPSEEYTVAKVVAECTPAFQAAIQVMMI	0.621
MLKFSLFEAVMDPGEVNPTWGNKDCSHARCTACASANYDVI	0.621
MLLKIIGLHINFDPISKSGAEKTDNVEIVTVTSDL	0.621
AHPEFLFLQALASNQFGATGYHFK	0.62
MACLIVIQYIPEQEAASKATATSASESGRRVMGREICHACSQKRYENLIYVPP	0.62
MDATSFAWAVTMDHEF	0.62
MPLTLNAKSSILYIVLPKVCSAFEAKQVRVMCVKEALSRVQRFFFYPGCDLVKGIDYRQIKLLPAGM	0.62
MGRHFCRIDVTAMLRVSMNPLVSRARPYYPRAKRMAESYYCTQGLCPCVLTMDHVGHWLCGNAQNIYPCYRAGKTPHKGMDWGYSAPPGEKVWVVIIDANMLICEL	0.6195
MACIATPSTADGDTNKWNVEMELVSHPGVAMGRGFFVMHVYRYVPHTR	0.619
MDPCYYMQKKALVLKIGGTPDVDARTMHQLFWVAYLLTWAAVVAVYGGVEAVNSAARMAIRLQGEGLTCRGN	0.619
MISVDQSITLDGASCHTEDKTMDRLSCWFMGQGDDY	0.619
MFRGLHIKWYSCVGAPLIDVVVEGPDGGVIPNSAVRRLATENKR	0.6185
MGALFLVRGAHVKAVGELELMARSIGPIELIYSFITVFLVGLAKHGGGTSGPLVDGERWQLARGQSGFS	0.6185
MIEEETVILCITQFYENSGLPDFSVSEFNPGGAIVGCVAMLY	0.6185
MILLPDIPIFRMPSKMPIVTHIDRQSVTARQGCGRNVRPAIPHLILRAEQYQVMPA	0.6185
FTQGAFFARLSLFSERGPNSDPPTDTML	0.618
MLSILHADAVVRLDVTYRADGPPRTDAAVNVGGMPGRLL	0.618
MHVLYPEPVFVLWDSDAAESI	0.6175
MRASFAARGGPVRTYIADGPALFGSLYGQLACVVGWQPYGPADGTCSMYANEKGYYAPGKFVDC	0.6175
MSLVPKLFSFVGANTYFSLQNN	0.6175
MYKLYKQTDRDQSFVGPATVVNVGYTTGALRSYLIMYSDPGLWLLERVGID	0.617
MIVSDFILKNFDIAAEKCTVCLGHVMITSASNRNKNKERSSHEQALSPKNYTKEN	0.6165
ANTTFADLDAEL	0.616
MNQGGIIITAAWIGLAWEYIDTYTDRG	0.616
MYSELVQPFQPFLWTYVMMHQVKIRNPYVARIDQT	0.616
MTKQLTLIAMVTGRDSSKKSDDGMLSVVPAYTKAKAKRSEAK	0.615834
MGQLSAILVTPVLSIVSIEPMLYTGVYRLGSY	0.6155
MHKCIDDWLGMPMEMPDHKVALGRANLFGIA	0.6155
MKVSFMDESYTLAAGITEFLRCI	0.6155
MSLLAAPVIINLAGRETFVFADSE	0.6155
MTFELMVLADSLGGPLIMGAGKQFKRVICTESRTYKNKFGLY	0.6155
MVISLLSLCGTSSFRTLGDGQLGLQANATCHQFHEVRLLGRPWVAPENQ	0.6155
MLTDEARRDME	0.615
MKKNLMIKGGPNFAPTSFSVEGGKFGVKGAPTQFYFATA	0.6145
MLKLISAYHKPFSMTPIIKCGTAFPLSPQFIRLMCLGRPYSVEPSVWADSPIPKPHATLTGILKPSTR	0.6145
MSSKRLIAVDLLGEMDGVSQSRGRFYRPRM	0.6145
MTYQILTFAQVAIHGLGLFGWA	0.6145
MMARNLVDLRPQEIKERFKDKRPHPQKVRQNKDLM	0.614417
MKHVAIVLEKTFSSYDGNDYCIG	0.614
MLKVKVELEKERRSMMERTRQLQLGNTGNGLLFKVLSRFKARTLDAEVIVESGVN	0.614
MNQLNNEKIITDKLLQLYSLGKLKPYYLLRTGKSYTYTLDVAEDEVDLAMAL	0.614
MTDDIAMGAGLLAYELRMARASGEALNLAELTDMN	0.614
MDVCHGSVPGIFLNMGVFLQSFTNRDQMSITLY	0.6135
MIKLSMELIQGLILVSYAISKVRRQGGPFKVRAIAYKELFAEYGSTKQGILRIVKAV	0.6135
MKKPVLRRGENSLGLNLLPKINETDNYDGLKKNYVIDNMP	0.6135
MVEWESYCHFRKEEKRRNQSHNDRKLNK	0.6135
MIIQIVALPFWGHYFGTQIGFGFAKFE	0.613
MNRQIAVRALFTFQFAEEPTKY	0.613
MVLIFYTREVYTMIFG	0.613
MSTEFIRWIIQRYAGRFKRDGGRYMYLYNVVDQVNIRKPKRRAGKSNCLGLVFLRREVTLQEI	0.612668
GNTTNLLTNQRVKSPAVYGEDM	0.6125
MSIVFFILHRSNADRFPQGTDCPSSSDNYFVTVRRL	0.6125
MTLTPLLRDVLIVLYGHALPMIRPETTNGN	0.6125
DIKFAYNCRYMERAVCFYLKGVKYGDIRVLNGTCCRHPGQAGARMRLLAAVLRRSGDSSVTCFLPGYKD	0.612
KARTMSTVRSVGDGILPWTEFPLKRTKVITVARFGFQIGLGSDDGGCQLCCDKTRLNINGQESENA	0.612
MCCFKSAVDSVREGMPTRRPLEFGRVQEEDALIMLEKLMLQFRDGRSAINK	0.612
MKPVVFLLPEGGAFGPGGSGFQLGGLRSHQVYDHQRT	0.612
MIQLASKPFLDYGFF	0.6115
MKFRLCVITRMTQRGKIRESSGSLLKPSWTLHRYIEAAGPLGGLSKQ	0.6115
MKLLKVYSWSRKAGNGGEFIEEVRVFTDGTLLDIKPNYLCTS	0.6115
MKPSMTDMLKGTMKNLKRHSKKKMKEVYKITIRGSYIAEELGCEFWNQLLPI	0.6115
MREKEILRCLNETADAELYRVASYLYSTLPAS	0.6115
MRITNENLSAINGRAKECVGNGAWRQFGTKDVGMCLHERHPTDLIYCLVARPVQFKVPVALLRNQALCSGVMGCNIGCTTSRECHWNGGIAIYSLDPFVNLHPTYKCCAGLD	0.6115
MATHDIMLKRSLNKSPAIPVSIGHVLSKWSEASLEWSFDFR	0.611
MEKGIWLTAGEWKVLGRAAFSDRTRRKAGDVESNA	0.611
MSHNTKHMQLKKQNSKTSRTDTQTNSYNYAVLDEMRPLWDLTEKSQLHLKALSIM	0.611
MKRVVFVVASGTSAKVVFRQPHVLGMSDEH	0.610552
MTSEPFISVLKSTADSLCATTDFALARAYSRRIFRSSYNQDLCKASKGGEVGQKVLLLHAVKVVQTD	0.6105
MLINALYRGRNLHWLYEGGAWYQRQPSHRQHTEYAAEYE	0.61
RGSVQSPLLGLSVPRLTMSRSDASGPDSSQLGEAGVQVKGRRWAD	0.61
MESSEDKSVFLCLIREMDKRNDNFAKACFKLPMKVGDR	0.6095
MINNDIIFGEVSMGHKVSLAMYQTICNLEKDCMILVKLRYMAVTE	0.6095
MKTKKELYTNGKPADPSNHQDFLIGV	0.6095
MPALFCFEDKKRLAKRILFVNLEALIIFA	0.6095
MTIIPDMRQAVVVKLSLVGIAVALPDTFPRTSKRGVTDMRPGIDKTQLKMYQLGYTPVSKTFLKDYASNPGEMWMSLYAIQGSWPAIRAAIMLVAGGMACG	0.6095
RKFALWYAKSGFLVLGQKGLAMNIDRATFAIRTLYDAPEYMAYTAVRTSYQASNF	0.6095
FDSRHVAKYMLVGHTRGAADKAKGRNCFHTVSAGQECNADMGY	0.6085
MAKDTSYQLLFENMYEVIVGKERAATDKDVAYQ	0.6085
MALLESAPCKLGFERQLLVFDVQDNYSRMFEQRWSA	0.6085
MDKLRILNDRLVLDAEFLQSAKNVVKYNKNINECFGEQFRCAQDGDAEK	0.6085
MFVTVDDAGSFIARALRIVVAVFRTFAGGDG	0.6085
MQDKYEASGKMPVILGVALGTELEITKT	0.6085
MSNVVDISKSAYDALPLDIPIDVPDKVVISRTVDSK	0.6085
HSQLARAREVAAPNADTVIAVVVRVRGLLVIREESN	0.608
MGIENIENMTMYGGYLNNDINVQIATWAALETVHSRSNTVYLIYLGCSHLTCLMVQDWNPKYCKEIHPNGLFRFRRGNLTY	0.608
MITLTSEQFKPAVAGSATFIIPP	0.608
MPTDVKANWKRQEKSWLGSTNDVMMQATYEEAIIGMGGVWAMDINPYQARPWSVGDIVQLRMCPSMLEAGHLITCRGACLASPSGCNVMKTATRVGCRHNPLRVTAVS	0.608
MIFAFPNPPLTMLSVSAAPGARDDR	0.6075
MRLPDIETEIPGAKNVNFEKHGKN	0.6075
MEKLYNEMLNAMGCNIEKSELPDRPVIQELLVIM	0.607
MLGFVGAPSRIPVGRNWFNYMCVPLTE	0.607
MTGFAGVGSVKGLSYGNWENARKIKHEAHANGSSEACYGLRA	0.607
MTTASANAIEIADGRSSFWRTISFMNPLLRNGWLLREAIPNAGDVNEPPGGVRVGAAPPI	0.607
MDVKALEKSVSFMAFFEFSPGKVSHPKDPP	0.6065
MFTLIQPSGIIRPWVGLSAHPGGKSDAMKSPMRYQAWKGLPEVKVSGPNPQVTYVIY	0.6065
MGAALDLISHGPQQFDGMLTNPGTIMPDLSAVLHMIRVPPIEAEILRMMTDG	0.6065
MLIGGLIFYGDSQDKDLRSKEFN	0.6065
MTKMTEIDTTGAKCSRDSDREMSTIPSVLAGILQTRAPYIYVKERETRVATIGQ	0.6065
MLTLTSLSNIGSFAKHMFWSERWFIILVCTVWAAC	0.606
MSHLLGVARNEQLNITIVLQSVATRAGYCPVID	0.606
MTFEAAIISMEIPGFWMCRLRFI	0.606
MTLLLSIPLDHAEYPLRRGRIADAVVNQVLRTRAPFGTGWDRGALLLGTGGLAIS	0.606
MVIPVNMSQ	0.606
MGSNTAQIHVVIGGAMAQQGLTIA	0.6055
MLYVPLEGLFSVAANTVLDCAADMAHWAT	0.6055
MRLVSLVPCAIRFPRKNITLVFAKGFNREADMHDLCPSVQLGRADRIMKKAR	0.6055
MKHSIVQARPWKLERDKEIGDEDAD	0.605
MTLVFYYLGAKYIFVFGPCDDCDERIGRATYGT	0.605
MFKPYLIHSQLQLDKDE	0.6045
MNVRIDTWIGVSLLNKAGHVTELLMPSVAWYIRPRVDART	0.6045
MAIAAAAFIMAAGVGPHLDPAFPCELDLRVEA	0.604
MAQNFGIVVDGLKQQLMISQFKDELFDFFVGDMYSPASVCQTLTNSNCLSLTMGSADSALAVINLDMFDRPSKGCCSNKQYWLLL	0.6035
MLQYYYLKLFD	0.6035
MTCFIVEGLGASWMSNGGRASVCSGFAYLIYYGFEHEK	0.6035
MSKRTPIRAGSIKLATSTDKKRRNPYRIKDSAFSRQKEEQLYF	0.603252
KHDVQTLSQDQSHTRGAMLTAGRGEVF	0.603
MACIFLTLEVMMGGSDNAMNARAQYGAKNAYDRPNGMIG	0.603
MDPNVKIVAFGVPGTYETMPSLEL	0.603
MTLSNDSTTYRRNMLARSQNQGE	0.603
MAVFTSSQEVPLEDPFDFALMKVARANRSSDFGAELVVP	0.6025
MLLAGQEEVILLAAYKLDL	0.6025
MNTKQCMFGAPQRLHITMWRNSITASRPAKPADNLALGAKQHGGTAHLLEENIAHTK	0.6025
MSLVIDREQKPRKKSIEDEMTLTIDWLDRQGRKMNE	0.6025
MTDSCHAIMSKEMFWFGLRHIKLGATLQPARRNKPDLSY	0.602
MEIPAVKELALHAAHKLGLNVATNSGENYPADNDR	0.6015
MEKSRIYLFSTKGPKFQQGINANYDTAINQELGILQNVAALQPQGKTRVPLLFDSHTA	0.6015
MKTKIPKPGTMNARVKRRKRRADSTLDAAEWSRISPWAPAQIPADDMDV	0.6015
MSTLMNGFVGRLGRMDGAAISKQVSVTVTWLLGHRLVVVQLIP	0.6015
MAEELVLQLGFRQCLAGDVYRQAMEVGLRRTLSIILVCIASGKSCKHQMLVKAHNAQFLLAPAT	0.601
MAKRDKAKCCGQFSILSGEHTKLYTLGFSETKVNDDI	0.601
MDIKTDQIMFLIRGPGYPMGDLFYAPETIETPPVLSSC	0.601
MKESLKDSDDRHGVADTARS	0.601
MSLLKQLGIEAQALIDPVPPVPEMIWRCAIDVSDYGFRATEPVGLISD	0.601
MTDLRRLKRYRIRLALVIPESPMARDGEGDETDEERDSITINKFLNMQIC	0.601
MVVRKTYREKAVFNGVKCTFNWILVEGFTLFSGQGRHVPNCKFSLL	0.601
MSPDELIKYSALQALHAPAKNFRTQARGANEPQRCTSWRLLCDELDLSW	0.6005
MPIVPIVVEIPALSTPLRAILLLPA	0.600251
MDSNTKTRWKRYLQQEVNIVGAMRCSRAAKCRWQVRWVNLPGEKMRWERFVAAIIACTYTLQLDNSNKRSAYGLSQANGTSGPPVNTIDYCVHTSTSADYQFPYVLMHTLILNSVPSPRWDEAKQTCHQ	0.6
MTMARNARACGMYAVLGGERLPTTVLDVNERMQADCQAGDRVLSARFALYHSRQKGF	0.6
YSNISFNMRQTVGFQIWPIPKCPLSIDDIVLYSEHVED	0.6
MSVDEKKIYGMKKLFWLRTRPVRLKKKSYYNRRRFAALARARHSN	0.599003
MKYPFIQGARGWTVVLAQKEAGKCGLRLFDLESADLE	0.599
MNLKNYDKRIARTRNAILNLVMNTDYLLVDLIVPWCASSEYAKALVISDSLSNNVDLLD	0.599
MSKVSCSKEYARLLRCDKPPFMCLIRVGSTLSKVKQATQRKLRKRRPDMLDICGLSDSEVYEFNVLFPPG	0.599
MADGNYTTPFKSGGATAGSGLMVNRSTPLLVSGPMRRLLLDPPSTPKTCVAWLALPARRRGEGLVP	0.5985
MATRKSLHSKKGITSLQVSVIARGITQYEKQRLNQGQRHPAPKYVPPWGKLFC	0.5985
MEARAPSSGCEVNKPGGRDNALEANYSGLCSGYLNSDEVLFAICPP	0.5985
MHLDRLTLIARTGVNSADLKWTYRNPLSFVEGLIVRPFF	0.5985
MRLEGLLFLEQQGGEARSCADGTELNVNLQKNESFAEKADFVVIGDND	0.5985
MTITGLEVGAGQFNPAGDYEILGLITGEYAPGFPGQGKRCIAPELQDELTWLQCRKKQCGACTAIQHYIVTMYNQPLGNSYYNVRVSTDIAEGSGKIKVTAEEMCGCMRLLSFMETPRKPWTIGGTGRGKLFLFRICKPYNTACVNL	0.5985
MVRVSGIRCRAAPLLQYSAEVPVALDVVPYKENTGSAEAPTIIHT	0.5985
MGEIGQDTPPKVLGEITLTPAAYNK	0.5975
MKHTHFGFWQMTHALVSCGKSKWNVAAHATDEPGVIGGTGKDDV	0.5975
MMISAPYATPEWIKIDAQVLPQAGQLRLRDTALTTIPYA	0.597
MHSPNLLLLMKDAVSDKNHIATLRWLIFYCQQKTEE	0.5965
MLEFKLMLVAMGNDWRHWRSRGARSEEP	0.5965
MTILYCSLSHGHTLACPYIVEVICVGFNEKDHRVVK	0.596334
FVLTVIAVSTYTGSQVQGTRTNGADGGNDGDLRGIPQ	0.596
MALHLVGIGSNGELLNRAVTIEEPGGAAREHGPVSDC	0.596
MELGQGATFDGERKKHNGHAKDVPMVAPRQAA	0.596
MREKTNLKIIYLASAFFSEFNALSKSSKATQRQLSTRAMGIVFIYRMGTYAAAEAERFVMGMVTRAIWGRYR	0.5955
MSILMGLIDWAMRPELCLTTIANELREADMEIKEEDLK	0.5955
MSPLILFSRIVMRGAGIVTRICNPELEGNLGRQFGGNGPVDFSHECNIWAWGAEAVKAMVVQRPLEREGPFRPPGIMVGV	0.5955
MKDDRAVNVCR	0.595417
MILSLMGRNPELLCGDQRVWAQLFRVSWHQGTDASRTSTAVATDTEQC	0.595
MLASKEAHKETHEMKNPIQTYGLKNGILKEGMYGRSYY	0.595
MRASYLSNAPLDAMGAGLFLPTGMKDQSDANDYTAVPLNPLTENVAGQLVSY	0.595
MSIGNAFGRDVRIANGVASWAKYHMKRNRQRVQSGTTMFPLGDVQHCCTVQGLAIWMARLHGDGI	0.594834
MFMHFIHMACMRASAQRWGCLVEYWGKNVVLSALAPGKVALRSVDAWVGIGPCVVTSPPCATQMALLEKRGVFEFTFDRSGAI	0.5945
MSILVAVRGQLRLLTGLLMHDLDREYRAGSERAVVIGAYVK	0.5945
MEIRTVLNGMITNIAYSDGIVLVQAFVAFKVTRRIKA	0.594
MKFFNYPWQRISNLLGGLSLDD	0.594
MNITQIFLRRKLKYKPLGTPAVLSERSDAEVGQCVVQAAQI	0.594
MSSKQDNHLIDARVFKRAVLAVTKLNSLVTVAHLGSWSGMAFQALLREVFPGIKFAPATIL	0.5935
MAATQKAFIEASLPKTGFRIDVPGINQACGIEWPAMFMIRFGSYRVSNFAP	0.593
MRNEKITQERHATFLLLMLPNDTECANKVTTKRNVGDGSIDIFLD	0.593
MSRSQAATQVRPRAHSLAYLSSSIYIYAGRDWAGQDAEL	0.593
MVQKNIAFNLYAFMRKRTFRAYLGVVDVKADD	0.593
EANHATHEAVHYMKVLDNYYAESTKFVESGPLCEIPQD	0.5925
MATYRKDPIQSALQQRAPKKEFRIIDLDGRELGIEASIY	0.5925
MKYKKYWCFVYKEQFKEVYQTGETRVQIDNNSYLSVMSYCAERCSEKDDTDRMYKSSVNTVWIAKTPHA	0.5925
MVMSNDTISIVLLRLMTSEARVFVWIIQSPLKAPIRLDVNGWRAKVQ	0.5925
MRGPSPTDIIGRPAGSSITVIGGTATIYAGTSSDFALRVYGAGGADFAQIGDN	0.5923
MANSITTSRGLYRAFEQLFETQYITDAVGRVGPVRPSFKFKAIIVG	0.592
MPQYFPSFPVHIQTAEG	0.592
MTARDVRSSLSETPGRLHITFEY	0.592
MGNSSEHKFSIITSVGGAQPAPGRTALMQTAY	0.5915
MITSSTDLNKDIGLGVPPDADSKRTVPQHERVHPTVCSKEQME	0.5915
MRPQPDKLHRRRKINMGDGGGESEPAVSWHLKISALTPKNDLQQDQGQAHAKP	0.5915
MSGRLSFAATDFQKQKSVGRTPKRYNTPDARKMAKIYSRTMQFPVMEEDFYRRRLSKHSRDA	0.591
MGSHRVDWPHMAMKPKVEPSSNAFLPAEYCCIMFPEHGNIGQLFFVRCS	0.5905
MHFSENGPGYTKFTSQNVELGGKV	0.5905
MSASKSLIWERQLVPREAVREFGPCSFFKAFFRQLAEAVSEDPR	0.5905
TYQIHGRGGVLEQNQGSDFAWGT	0.59
MTAKDGFAVVAARITTQGDDLFPSLGRLRIGSWNVRQVIK	0.589751
MSRQEKICRKHDTKKKAKENIMRSADLNQAKVEKIISTVNPSNTKRANKINGVGNGDISGFCRRSGEVKLDR	0.589501
MLNSAKRLTYSDKRYLYDTSTLRTDRRPWRNICQSYISKGMGNESQCNYSGVAGCTTTAICRLYVNVSVPNDAKNGTWLCAAMTFDDVMMEGKSADDPVLFCGLLVVGYVWTAASGWNRPGGLDKPLTYTLNLSEAGDLKSF	0.5895
MVKLIIGKFMPYNELPYYECQDIAVMKSIMLYRGHSTSCGIKVLGPVMFRCVPPGGDSKRIC	0.5895
MVTPGVA	0.5895
MACSKNNALRERIEELLAGPLETEKP	0.589
MRTRAVFSSMSTVQTDLRKQIQPDARVLSFKLNDVGDERGNSQQV	0.589
MHCDIVQAKAVRAGWYAGPAGRRRKNAGFKAPDYEGVCL	0.5888
MKVASITSRSHQMDLTINSIVPILGVGVSGQYAMA	0.5885
MRNAYPIAFAIPTTWLTEAGMWDGAVTDFGGGAVAIRPTFPRARPGHVS	0.5885
MSDQDSLILLFGVPFYGNLKREADMCHKRPRNCVRGYHM	0.5885
MRTTEQY	0.588
MSIRKLLLMKYQLNAVTSDKGALESDSDMLSRYGYLIPECISSDSPVTLLEAQSREAPDRVSRICTKCFADLKEVI	0.588
MVKLIKLLKCALLGQQYPRYAKGRCHPFRVRLHDVDPQHLPIRSCDLETAELCETEAEISCASEWKPLAAGICVKLSTARICKV	0.587723
AIFEVIQVDNRGQEIREVPSGIDPDVYQPTFVGRIC	0.5875
CTQKFELLKDKKDRRMIKELFFRMLMLGQPFIDGMRGTFARLGEMLWPAG	0.587
MNDQTAASFILRLVNFINVASVPAELTASATDWVSGEGISLLSNNNMVAVAIHGMILTGLASGVVRETISYGIENV	0.5868
MGKGYLRSGLYIFPSAHVVKIIGVASPSNELGLIVSCDGMKPDQ	0.5865
MSQDFSHLMSDGSSFFKNQKGMKKEVRAIIKPSRLFRAFMVLRSSVK	0.5865
MTCKFILIINAALFDARVMPDNQDAEFEKLGIDDIRACDARIPGQN	0.5865
MTLVNDFKLLREKCRVPHELAFMADAARTVVFGERSVVSDVKGTRRTK	0.5865
MTMCPFESHVALVRFELVRRGGPEFRYRLRPQGDAVYGAL	0.5865
MLRFVYLYQLDVNTLKHAGMLYFTPILGNEANLRNINKNS	0.586
MRLSQVFFIPMKMGPLLGIGHQRANMRLGYVTAVRAGVYAQAHRNYGPSYNEMFKDR	0.586
MSKQPLLSLFGVPRGRQAPITDDVARGRGVYKLAQMEPCANDTQPGTSDAAYK	0.586
MDLSGHNIGAKFFEEPDRDSLCFN	0.5855
MIDSIIMDLVMIILEPKFHLNFRAGTLASKPASALDCCMQEARAKSHTMN	0.5855
MNATMVSLIQCMSDNEDPIEQRQMWLFTFARFRLMGRPHWTKKIAKNTFLNCYLKQPNDLMWLK	0.5855
MNDSLHPRIMLRSGVRCHEVFPVYDGVIARCTMATAKQVLLGVFKAGCLERMCPDLHAAGYAKVSLPTDCDV	0.5855
MSDATEEIQIDIALDCGAQVGCLVDALGTPVIDCGVEAGERDFR	0.5855
MSIIQIQPRVVLIFVQVELLGETEFVGEDPDGLIEAAIWLVPMQVGDDSRD	0.5855
MEMGKPRIIMRLYLLNSDLALFEGSYNPD	0.585
MSIGIGAGATVRTGALVVDYSRDLEFDRTSAPFQLITVIKYY	0.5845
MTPVNRALNLFNATSVKPMGNPKEVELEKLQGAEDEHGMGRNGHDSSMGR	0.5845
YIGLGTDGDQARGASHPLPMGVMDGVMAQMIGVMSVAAFVV	0.5845
MKTPQYVVKSNDVAGTLSTKKSIKPLLLYTARSYHVCPIYDGDFCIKIQDVECIAFLDWPVKKNK	0.584
VKTADANAALKMSPTGNNVAEPESSHARGRSTIYPDGAAITKPC	0.584
MAAPGSLLRDQIYGGASMLALEYLVDHAERALPIELTPAPTREIRHADCGGARFCTLILGSKAERHL	0.5835
MFIPRVILKVVTVPFNPRMHVLYCDVGPALNDLFATPTGRVYMRGQRWRPTWKSTAAWCGWSGSYYDLTLRTPTHTTCMSASKYEPYFGM	0.583
MLHIAKRLGFSLHVANIVPAVEFQTKQFIGLERGGNAEE	0.583
MSKELNVWIILDREKNRGKYKSMEEAWFQVDDY	0.583
MSNKENYSIYAKSGNEADSFPVVENNELHQLQKRGSGWVRG	0.583
MVNFKSMYRGLHALAINNRSVVPDTNRVTARSGNLMPGDVFPNSNYGTGQFRHLYQVNDATEIVMLGCPPTFGGGDKA	0.583
MTCVSLPIGIPGAMFESALGIAIVLPRFRGLVPVALEI	0.5825
MFIIGLGAYVLRILLPLPEFEHERAAMHASLIAPE	0.582
MILHKFNILAIGEVQEGLGSVKKGEFMGNHVPRLFRGIWNDTHWGATIW	0.582
MSQVCSLVITCSNPQSLDRCPPLYKEHSQELALDLSCSSSGLEALLS	0.582
MLTVAGTGMMCVNGLVGEAASRLTLFLCAAEMVLRPTREGVGMAGAGLTDSPVVFVRIVA	0.5815
MTECLQYCWAAGKGPHMHMMVVYIRDFGGRRVDIK	0.5815
MAQINFYRPMALMGVAQQVSDMKRGAKNLCSKAYELTMLEDIEKKF	0.581
MEKKGLLIAIGDFAEYCSSIEARCGHGEYGGRTYCSLLLPCADKLPQTWVEGSQLKILLECPDSLNTNLFITVI	0.581
MHLPTHIDEREMAVRLVVTRLPA	0.581
MIIHLTTQLHISFRGYTILKSGEAGINVPDLYCTFQACRFHREKKMNGFETCVKGSEQCITKKYSGKMAGSGKSMF	0.581
MKECEKKRVLSPCCSASEAMYDNEIEETYRCDYPCGFVPSKVEN	0.581
MKYTYNFKEQDETVNTSTRESTWPRNAAEARSVLRE	0.581
MLLAVHNSGDAFMRFAQSPKKDGEESVALRMACADRD	0.581
MRRVLLDLEYAKVDIGRIRGDYRVQFAKQDHAAMFYSCDVRM	0.581
MSILLNLMHKGATQYKRRKPFKSRGLPKESRNLSSPEKIYQSTRCIYSMEPPLESRMYGWILLQNHKSAEKGVRLGNTCLKAVKD	0.581
MSIVFKYAFLGDQFGDKKAYGEICEMTKPGELCCIFPK	0.581
MSKLVSRDAFFRMLGSADNTSVEHGRRQLRSEFPN	0.581
MAVRSVVVGSSDNPDAPDAASASAGVVASPHDVEIVLLTLDFAP	0.5805
MEQDQQVLQRERIRVDDARSANIVERECLAHARND	0.5805
MHHQKAAGLGSRVIKMDAPAGLNSSALGFDPREHFANGMFFV	0.5805
MKLQNFSDTSDAKRRVFLRGTDPEVSRNCDPFLTLNFGFIVVVDACLTGSTDAAPAGRMKD	0.5805
MSGPQSTAFDSSMGPGDHLPKPADHGPRDGRTFVLVPVEPVINQLQPWDAARLYEWAGLAQD	0.5805
MESMKTSIVDEPVKSGRGGIIAPIVLKCPHSMEEDDMPVIYGFTSSETSC	0.58
MPIITLAVVS	0.58
MNARVNLSLYAPGPDVYTLACLLIGALEDDAEWAGGLEVNAAAVAGPELHQ	0.5795
MTENKQTWEDGRALLLAIILVNQNDRKTDDEIH	0.5795
MTDDQELFTWGLVGRMKGVPRKKLPVQKQHPLLIAEPTCPRTFQSGMWMQVLEKG	0.579167
MEVAKGLKRAGRAPGVVLFCEEGFFVLAGLPAGELDIDAMDSM	0.579
MTELWKKHIKAPNTDARRADECYALVHHKHDAIAGCTGSYTTENRKTVFYYAKAEHRSYARVHLATCVGKK	0.579
MQPFTKSAADADHHVKRACGRVRKLTGLHGRLFQVGPSEPFGYEK	0.5785
MQRRATALLGAVFFNPCLHAETQHCDATDVARHTAIDPLGAAELQNLAII	0.5785
MSAKVTRPHAPYPSSRYFLNRGGSAYEDRTASIAKAHRRSRSAEYGAEY	0.5785
MDNPNNGDENKTRAQNMTLVPLGIRCMAIQNFASYTMTQIY	0.578
MKEKICQHYRIDEYSLHGRTIIHGKSHFSQLVYDVPRGLKYACHDLGLKEGG	0.578
MSLLPFVVLIRLGATKVVVVLMHSNPGEETFLQQDLKCERKNN	0.578
MTQFQRKTNENDAPLHASSVATMEMGVWLDVV	0.578
MVLESIYQTRVAILPTLSTMVQAGGDLVKGNVLLGRERGRQAPPPPPIANV	0.578
MIKLQQAFFTNTNAAIFTKSGMGFLTLIALSGIKNGSNAPVEMATHYNVKKCMEIYYCIECWLHRIGRRLRAVQWISWGLAVDICKMTFGGRFAMDIWRVATELTCTGSYLSV	0.577601
IIRSAPNVPRNDSDIIFDDGSQKTSLCSCLLEGK	0.5775
MKNQGGSPKGKAAFNKLAEVFKESHFASKRQHYVQCVDAATNAVKGVLK	0.5775
MMININTEARLVVGKSFFNPDNPVDTVGNSPKKGAMGSHK	0.5775
MSKQYCHVLEIKEIHVSSYEMPQVCCQFLTGAHKSTPYFASLDMVKL	0.5775
MKKFFNLKVSFYYVDIVFNFRIRDGSGSAARDFVPSIHPRPYPEKKGS	0.577
MAASSNLSLPLTREEALDARLAYLCKTSQTDCGKSQKMTCHNIAAKYGVRSLISVRQYVSDTMAGYSPLAWIENSAVKEDYICMQGIRGGWFVLATTGRWEIGLDMTITCNVKLCICFQVRCQHCDMRVFTFLGCADYPNLSGLKHLSSIMSIVAIIVTNGPTDPLFSHHVGATI	0.577
MKIGFIELLAPGPPEIGRLGHFTWGAATDYIVHTKPFGRVIREYMGR	0.577
MRVPNWRLELKLYSVKNYGPSKKTVLEMDDALDVILSKISSWQYSKTTWE	0.577
MFDKIVKKCKPVIANPINDETVTGDY	0.576667
MAQVVDYRKLMEGRLIPEWRPPVYIRRLRMRWERREVDEVRAS	0.5765
MKSINPQIRIVQPKGSKERMGFLIVVKLCNISSVIFIIAIGVNSLCKHRQPVYMTVDFLDYRELRAECEDPCNMNRTLVV	0.5765
MITDEREWIYSESCKLKLINNNNTKAKRRGFLPSSDASPQF	0.5755
MRTDYGQQEPIAWVSLGVNKSSISLHMARMPRMESENDF	0.5755
MRTRNLLSALTGMNRVTLLGTQVNIRNFGCEQPTLKGAWGLATCCSAQRDVHATKEGLPSAVGPQRQDKTNLIRGRWRKDK	0.5755
MSRPAHVNLGGGCATYAPEADFALSAGAISGKNLGGAVEFFAPLSGGSFKGG	0.5755
MTALGQIHGGPAFVDNYRYSDK	0.5755
CPHFMIYVADNDLDSIKLQATRQNLRIRYAGIVHSGMNATELKIYKFKHALK	0.575
MAKKGRISSGFHKDMDLISDTPCPAVVVRKEK	0.575
MFAAGFAGGAYKLVMRAPNDWLAVPHYAAAAPLGTLNERVFMKGAWLVEYGVLPADVITSNVAVGCVKTSPAKGTITCLIKDFPRQKGYKA	0.575
MQAPPIIIWNMLYSLLWSVTSTESMPKEFYF	0.575
MADENAMDLKLDSNDVNKFSTFFESPGQRKNDIRN	0.5745
MDASDSF	0.5745
MDHSLEISISGSVVMIMHFQCLNTSHEESAVLDTHG	0.5745
MHNFEYCFCGFIPMRTVGSPEQQQCYRCDGVYQDGKEGHSCTTN	0.5745
MRATSWLATAWSFHDSPLSCDRIENARLDTMQ	0.5745
MSKKIVAMISLVAVGGPLGPEYIIECAMRFMGETMGSMSWNIMNPTYQSHAVRNYEMIAAPELSGENKFLINA	0.5745
MTVDFQFAAAGASGSEWVRAELEQLAVAR	0.5745
MAATKIMDMRMWGEFSFNVVYKATLDAS	0.574
MATPRVMWGGVGNANGLGGALFDDRGIRKAIAQKRGMGPKNQYNFPCGRKAAVLAFVCFLQMKHC	0.574
MKMATPSVLRMTCSRSQEMGLPFSAHDLARLAFTLFSIPPAYHSYGTVTS	0.574
MKRGASGNIVIGCVLPRPESRAEALLMLTADGGKATHPWVPFNCDSSTCVVVLVSC	0.574
MLSKEEE	0.574
MVLKIEYQCSKEALFFALNIKTFPRLDDKRSQLPEREVECREPYWQDKRCR	0.574
MTQEIIPLRPNSGMSKLKKETLLEHSSKKAP	0.5735
MLLDAIAVAGLLEVNDWSEPETSVESFIEVMYVNNLEFCLKGQ	0.5735
MLVQTILGSQGVGMLTACKVWTVFPSDVSAIFP	0.5735
MPQDILKCVELKKLGFKISNTGNMVLVKNDVTFTFNDWAMTVNDNVPCLSVNIGFSKNNTELCQEV	0.5734
MARYPVIRGGESLGGPRARPDDLRHMSRQ	0.573084
MEGMSPRTARGQRAERQMMRRLPLDAQREEEEFKTTMFGAENGDIDKSNEADFLGDATVMEGGG	0.573
MLVFAFITIATHMERVKSANLAGRDPPGLRDRNPNVRQSAH	0.5725
MNLPIVTALLFGALLDRIHWYIAHNYVLAARTQVLGIAVLPGTGRWMFPSILASISTV	0.5725
MRIWQNIQFAGAGTGEYNQTGEEFYAGPAAVEGDSLAEPQTLVF	0.5725
MSPLTNRLKPDECTGKKPTQLVFAQHTNETQESGKVAASRPDNGDAPQSKPIPTNGGSRAFSLSDDQTAFANKW	0.5725
MAPAIALAVLIGAVWCALAAAGPQLAALSNRALAVAQEGNAKRTATAGFIKRGEGNFFFRSF	0.572
MGLSLEYPLLKGFLSNDGLCLQQSAAVDGPVEPNSGPADDKLIKLLVMKGASTLDWSSMERMLSYVGAQ	0.572
MKIGTVKNQSFREEGEYSMSVPYDSTRSGLCGCDNCYIP	0.572
MKYGRSKDTQMPARGPLIALVSLIGAITMCVIVNEHQTYPSVAPYLGPGYLISVGAACGESKGACTAWNQVTCEYFAPVS	0.572
MRGSHDLSVQLSTMLIEKYVCLATGAIVCIWSDRLAVGLMGSEYCDHLGDVRLSC	0.5715
MTDPHESTDD	0.5715
MTVDEAMAGRLVSKNLTKLTITDTSLAYVPDGRQD	0.5715
MKAGFQLWPLVARATRRPSFPQAQEKALHRKMQSLKKKEHFDTNS	0.571126
MAMCSIGQDLKDQYAATAVAETVVRCGWAGLFEIPVNWGSEIAITGFSEVSDS	0.571
MATVSNARSYCARSRRKVAGIAVLHAFFTNQCPHAKTDEEI	0.571
MRKLAIILPTAERGSNDVRWGQPGSDAASQKDHGAKAAAGRAVTRAVEMLTNAQLK	0.571
MSTPEAACFFRWRAMTGDLLAIPEDGARLAIPEWRRSSERGLARLAEVKSTNVVEPMS	0.571
MTIIDRDFSEYRPVSDVLNSTILEIDDSQKETFAEKTGRMPLGKFV	0.571
MVKLAGGAYQILHSIGLDVCAPKVNKKKEERKPQVCVGD	0.571
MNISETAVGAAAPARSFGSEYPLDCDVVFSVFQSSIPTAMAYTMVIMLTIGLVEK	0.5705
MRLTIALLLDLSRRHFSHGPGDDITAAGILVLAASDKGVSARQT	0.5705
MRYRKGKKNDDAALMGGSQTWSLNGARYTRIDRLKQFYVPVRVPTGNINVLDACTESMPG	0.5705
MRKCIIRRQQMGITEPEHSYKVRASLAAKTKTER	0.57
MLTPPTAEYAIIGEIFVVLVYPPVNKVVTESLTGDFQNDRAIIRPMKVGRPMADYLGECALSEAN	0.57
MAGKGCNNFKRPIGEGMICIKDPSAKDPEKRIDFSHDGNICR	0.5695
MALTKHIDDRVGLIQAPTFARVEERWNGLFFTTCMASTPTSVLHPDALQIASSLMRIK	0.5695
MKTECALGYEAELITSGPGSELASAGMDLLVEFVKAPLMIASTDVQVIGRLNGLLAEAFER	0.5695
MNDIVVEDTQFVFLQLEVLPAMLLGRYS	0.5695
MQHNSKRMKIDELPLVWEETSERKFALRYRADTANC	0.5695
MSASITLEGFFRILTVLGQSSVAYKKSCEEDSKLNNLYNEIAQQAFKLVPCGRP	0.5695
MSDLKFIKLIMSADDNNQAEEFESLPYGTAIASYCCDLDDLCAERAMSVMTAIDPLGFSNWTRR	0.5695
MSHIEATDLIWYAAKITNLHSFLIHSKLDQPGAETGGVDQH	0.569
MKMISSRKEKAVTKIAESQETSTEFLNRWIEAGVSYNI	0.5685
MRQCFGQKLLHLFKRLGIKEEQHYPFHQVGQLTGPKFMQGYG	0.5685
MSADVAESLRGVRAEGWADPVIQSPETIGLLNLLDVFGNHRLVRHMDHAM	0.5685
MFPSEMLSFNPQSYQTDELRNDAMGLVKCKYCAAPEKDKECDSRVQKCEYDRAGKYSA	0.568
MIEPTLLTENVLMLLKIQNLSCMRGGVYYIRKEAEKVMGIPCDIYNAASRKGISDKVTCSDRDHQTE	0.568
MKLPVFGSGRAGISENGENFGKFLRTRVGHNAQLIGADEAIR	0.568
MRGQTEKHEGRASKDELFTRFFDTLCRYSQRRVYVLPVR	0.568
MSAPHEVAPIIFSVFVPRGSIYAGGIFGEARDFVAIGRCLLVGNFETGFDGHEGRETACFQPVVDWLASQLKVYMP	0.568
MTDMQDALRLEFHLSRTHAAGSGAWAKPSP	0.568
MIHEKGLVTYSMALGLLNSISGECGMKKTRVIGEQNYDCMGCNMTPVSDPA	0.5675
MTLESETNVRYRKMADVTRCVGLVPQGSRTLADLIYRVAVKLVSTYGKPLQLVCVQFNITFTLITRTDDK	0.567
MAGQINMKFKDVGLMGVSVVNVTPKSLSTLQEGPPEIERYTLRKPRF	0.5665
MIARPMMIAYLGILVFATAIALGMM	0.5665
MIIEILPRNGASEQVDRRVFVQEKWPRSESVSARQVEESGEGCVRGELDGRDTEAAGQ	0.5665
MMHAMYTQDGWALERYVYMLSIMSAGDNNNVFDEFLWDWSGPNFIYE	0.5665
MSKSVGLIQCLVDLSFPLEFFNLLARIFIAYY	0.5665
MSTLKRNHNPLTRIAFMCGSSDVSFKQLRKKLCKRANDDFLTSINKTPSNVAEHDECE	0.5665
MVRLDLFELEGSDRKKLVL	0.5665
MEIKIYVISRTQPFNRRLRSVQIFSGRHDVTAHIGAIGRNWQDM	0.566
MENSRHDENAGGGTELGMSVEDR	0.566
MKRMVDAEVITGALNSGKAIPTAHVKISASFMQILALFEPVLNGMPRVALEATT	0.566
MTYKVFADGKWLLTGATYLNHKLERELNI	0.566
ENNNNCYIGLSYHSGYQSFWAVTGDSQGPDSSGLDHKGHQLQSRCKNLGPNVKNPRHLEVEYK	0.5655
MKITSRALFEAHSEPSANAEAHVFNVLAEARV	0.5655
MNGTNSSLWSNMDILDALISVGSKDTHQYFVIPKSVYRGMNT	0.5655
MSILAIILFVNAQQSPPFTSAIIYIALTPSQAREAGGPASGRPRYK	0.5655
MSQVELLMNRALVPTGSRAALGHIRMQAPWIAHSLPSLLDLRHLEAAASLISAVM	0.5655
MTNLVLTNTVPCIQGGILSDKEFYGRPCDGRLFIALYRYLIK	0.5655
MVDVTAEECGRGPYFACIFASPVERVAVSANAETSAGVMMTAMFDSSAQNK	0.5655
MVKETIANRCFATMRLLYVGSTLAFLPVRKPTGSDQKYCIVMKAYKICNIGCKAVIINARCNLGNIKTHVEKWLAVNGGAAMPDGNSQRAPFLGLSETPACGITSETM	0.5655
MRDCTSKIGGISLQTQTFIKPNRGFEQRGVSSLIIPEPECSEEEWR	0.565
MTLLNLRVPGRGFFRRVTLTETSVRLTIILTREALEILLISY	0.565
MSISIIKMSYERGNPPGLLAAVSRGAVWLLDQISAQNSVKVSKAEFGF	0.5645
MILIDRAISIIYVAQPFPAMPRRSNGTFSVGSIAVGGITPIYRNSRAQKAGDSCQQILWMETASERCLELETLGPFRMTSRIVGRILPIACTLASNPAYIGFMNSTKVCP	0.564
MSLHALSMFQSLVNVSEFSVDTIVCREEHQISRAARLHIPQSP	0.564
MIKALIDTDRVGELVAATGVNPSGWGCGVYVGVRLGISTGVATLDWIGATG	0.563
MLVPDMEREIDQYRVVYDAEGFPLGVLTTVE	0.563
MMKGIIIDIGIVSAALQTLLMREQPYTVRNEHSKLNPPRE	0.563
MSPAWVGVKVCALAAGGDIASEGLPHDRSERSCIPVLAFHSGIG	0.563
MVITSQSVDEQMSKREVQCEGSESRGAEYRNKHSVCAPKGYAQVYAMFSNKTPTK	0.563
MATQQEKWVLLQLDTVLKMPRSMPIVQQFKPTEPAMKNPLESIISVMRGRGWSQLPEIVIANGSRAWLIPKLSAECEMRIFELVC	0.5625
MQDLTVYTIYKRVKLGNSPARQILEIDMEGAHAQKCALARRTLHGKTDQAIKFITAMAITMTDCIDASF	0.5625
MSNSFKSWTDQPLNDVEVQATRMMQKLETIGADVAGS	0.5625
MSQSIRIHIGCVGVNEPKPSLEEKAFFS	0.562
MKIVIARLHGFGGMDTIGGTADYDLRPATIEQ	0.5615
MLNFTDVNQCAVCGPRVSAVYEAVVEALRDFETLGQSTLSS	0.5615
MTEQTADEVVGGVEKGFSYKYQLSERSYVVVEFEVEQISTEQLMVCWAT	0.5615
MLKLINYKLSKQNNEEAKILGRCSMPQAPVKSIPNEGHLEHGGLSMSIYMIWVTVQFRIKPRSPSVPRHDMCIQC	0.561
MSKEEVAAIISTLPLPFRPNKWRDAKRIINKGANIVIQGIGKMQTRM	0.561
MIAARVKWMAVKGRNGVDHKYLEGETCSYQPFFVRGLGHFCFTPSVD	0.5605
MLENHEGLDQEGTVTDSALTSQTLAAAEPRAVQPLGSVLSDKGAVIEGGMDGEPVLTADRTVLNLF	0.5605
MVVDAKSILDRDMVHKMSHLTAGIRDRHNAEDETDIHTM	0.5605
MARRLRPVFLSEGDGTSPAVYTPN	0.56
MHSVKFDEDWGQSKFPVPTLRKTAPAKE	0.56
MIIKDLKPCFPGFMSDKFVKPHCGERPHFGCWENNTPFDRDQTETAGQEPEIWLVAFVIREGTKCGRWV	0.56
MKLALVETAAKNNGVMAQAKDNLSFQNTDVVAEVTAMGCPDNHA	0.56
MRAPIVAVGTGGDEPFQLMRAFLSENVEIFVFSSTCSQRCE	0.56
MAATELLDDPAGRWVGGSWGPSHVLGEGCGNKQEEASARLAAFLLDKSVRK	0.5595
MKIYEDTILRRVNQMVPPYELGKAKFDGYRND	0.5595
MTARAAGASHAPFAEEFPPTFHRRLEARSARQLY	0.5595
MTFAANGSNGYSRFLEFPDVGQLGPGIPAATRRLHLDQMAGTCTGS	0.5595
MTQDAHRGMGKAMAAVCFPLSSYRQVTTSEDERCTGGAHRGPASVCGFGPVPSTKDSFKMAVGGEEGIVPDTEWSFNV	0.5595
MPLVPVLGAFALATCDSRVDAKVGATATFLPVGPAISAVATVRAAGGF	0.559
MSIVMTDKLVEEPGFGCKPKFSRQKGRLEKYVTFDIFGKSTC	0.559
MSKTDSVAELAHWVVRPGITGVIRYFSDVWLLEA	0.559
MSLGLGVNVGLIQFEFAFAPEQQELAPIQPRVKVEALDTELVCICSC	0.559
MIGKAAVKGAADCMCHIPVPNHSMEMYYMCDSKLVRAQIQGHRDYLKLYTNPEPMPLLIRN	0.5585
MNTFVTFYEEAHNPYTRHQSLMQSVACRTGDIQDTVKAIDIRPE	0.5585
MSREVVCVVEDMRQTSTSDTIALAITVFYAVPEMRKLAAA	0.5585
MSTDNCRHDEKIVFASTNKMLGIVFSSKRNCKRTQESCPGDEQCPVNVAASYISHCVTPSHARAQVENEFEKGGNTKESYSAMRNNCISRKYFSVLGISCGWRACLLQMQPCFRCQLA	0.5585
MTNSNKQLDYSPSHDDRVERITGRGRIHDCDFVAYQRLQ	0.5585
MKTGEMEDNVIVFRVTLEQIGMSITPYLSGSFVVDPVPGGAGRS	0.558
MSITALIVPNVEDKDSTCACAIISNDIKQHTPIDSCQKACRFHPDS	0.558
MIESPKAESVCNVRSDQLAQTEQFVFRFREWLKALKYAKNVIRLMGPPT	0.5575
MVQEIIIYTAYLLGKTKKLCVAEEEAEADTCDKDNNCLDELFLNFKVVW	0.5575
MAKLMAAVSMIHSAGQDWALLIVIPMVAAKLRELFFTEQILPGCEPERHFGDKN	0.557
MFELLRSIIVFVHASSESLIEINCDGLRALHSIALRDSNLLQFVATSFCSLSAAIQW	0.557
MHCLSNLDLLSFAGQSLTYMGWFTNELQLLCIIRTGGMAFATGSAGSGVFSPNPDPGMDARGYGSNEPGCRSGCIMVDAAGVLMGEG	0.557
MRELSTVSFIAIRAFDEAKLVAFADEFGAELVGGEAPAVLAE	0.557
MCTVPVERIVLGVGRIPRAFAIENRTAELVVKAAVGTIPGTVDATLYGYLL	0.5565
MKINIDISFVAIVDVYTAMPEIKQLQFCQASDRHK	0.5565
MKLNPVKRLLHLFSFTEISFNGVSQQMFGVEKQMMRTLSGEIEMKAKAMCDTALPIKTNQLT	0.5565
MNPTDLLGVLPVCVKSFNEVSCCRHRWYNCRMKMGNGGSGQQVVPCLECGSSSAGITMHLGKMPVFAEIVVATTKNKVPEQEGEADLC	0.5565
MQTAFLKHGAFQFPMNTVGATRKVVGGVYIMISVIDIQSRNQVGPLDVPTIQHGLPFDRGQMMGEMSNGI	0.5565
EHFCAKSNLRNYDNVEQSQSPIGAQSDLVGALMEGTIGEKAS	0.556
MALESRLENLRKPNFPAKDMTCSFMGQVDLAIAYVDHSVGHSRCNKA	0.556
MKSRGIEMGLTKKNGISCSRCDAFIMDGMQIIIYRSKDLLSCSPFKQAGFGGLLCYAVAFARYSNKIGFSSMGKLVHSDQEENIGVNQISPNSCNLACSNGQKTIYS	0.556
MLFGGRVSDERLMHQAEGQGAYVQE	0.556
MRLTTKAVVESYKRLDGLAPCMTTGAFSFWVMKYVDSGAGKYLSEVSSQGCVNNERKR	0.556
MTEKGVALPDAMNMAIVMHDVAAEGEVGLAFLLPSAIEPFEAGLVASVGTHPIIPRVRRGLF	0.556
MAKGLLSLNIGGTNWITAGDRDKAAADAKEWWLNKVSGAWCPNEMYLTPFCRGWAQELEYPSHNSAILKDRESDSQTHYGVPQ	0.5555
MKKVAMFALGALGGFSPSVFLLGTVARATNYFQAGCAVPMLFLGRERTGEPIKEKFSMRCPGRNLTLAIDNKT	0.5555
MSSNLLLLIHLKRAMGDDITSIPPPGVPQ	0.5555
MSTQKLKMIDGQTQMADILYDPKQDVVNIPR	0.555
MKPGVLIEKLREDHTSTGVRLPCGFNKKMGNKKWSDKNDILEI	0.5548
MNVGESTQVNEAMVPGYLLRPCDPTATSESDPSKLHFVR	0.5545
MQKSEYGFGKFESSFFNAPNLGKLGNSASAF	0.5545
MQYHGVRLHVRSLWVEDLKSRLHPVGPTGLAIT	0.554001
MMVLWIFGAWYDMVLAAPEPTAAGAMA	0.554
MSAQTDFVTAAPDIQVITAHDMSARPCARLSGMMASPTADPIADSIDGGIPLFLCAQSLAGIQE	0.554
MSIFLGSALYLKAAAIETTTDGIVEICLASAARFLVGEICAMS	0.554
MKVLVFVLDVFPGGLRSQLFVVYPIVGERLVLLYEHPAVGPGD	0.5535
MPCKTLQMVIRNCGAGDTLGVPYDKGHDITAPLRRGRTCWNSCEGGIPPKDLKDGRCWNPAIDA	0.5535
MPELKMLAFPMPVEKMPPLASPTKADLVAEYTVGLAAE	0.5535
MRTRSSAATFKLAYGAPEAPFGSGARSYEAVLRPAIERASAGV	0.5535
MTATKSFTEGRAFTMCSAVSRSNEADDRARQRRDLRKTMPGASFDRMEM	0.5535
WRLTINFLYNKTTLRESDRECHHVLAGYGCWFVRAYLSFGLAGSRISRSTLVLPDKSPAMIY	0.5535
MGDVAEELLRGHGRAMPVMEYPIYPGRFQIAKALHEWGLIPLP	0.5525
MIVLAGVMRWGLALGLPTWSAMQRLRAFLRIEYHIVAPAGGSTGYVGAPKDRGLSNIT	0.5525
MSAKSERAYDDQALVIAGLAEYNQSSELKASDDLSYLKSFDDKPCGCAYLMIPISSVIMAAGCD	0.5525
MTVVGVILRSERAVNAERYDGDAP	0.5525
MKLQFLTLKDAKTLHSFSNVRICPLMDTAQLYELMPERYFRV	0.552
MKPCLRSDLRYVKRLREASDLFALPPNPEGPIVVQYTISKGGKRL	0.551668
MKFLALEVQVLNGKVFTISAVTANDVQGKALVIQEDDCAIYTYFPTMAQAIMGCHKFGMFSQGMLKIPRSRKKRKIR	0.5515
MAYMPCRNDADQCLKQMEFYRLEFINEEYRIKAIAREALLLLKKIKKSNNPSCGIPGDFGPKQKCNDLGCFFPVRNV	0.5505
MCTCRDLWKRPDTEWVGRATEPVFPASAWAVLYGYCVSGLTPLSYRGAALAR	0.5505
MQCYYIVNSVFLGRGLSLISRWKLYDEALRVCSGGADSWQVNSGGTQGLRVTLYWCSNIYTYQEPVVFNRQLG	0.5505
MRQTIHLVMGADAVGFFTRPFLPGLRHADFDVVR	0.5505
MSIKIQNGPSTKNVGADFRLVLNGENCLVLGTSSASLTWPKEAAPNKTVGMLTVAFDREYQIM	0.5505
MSQNSLETDI	0.5505
MTDQLDTYLLPWAQWRGEHFVMNVRASPSYSLSIVPFNV	0.5505
MHQITMPIAAGGLGVRMFYGNVDRSGDASSSYTVGEVGLPPTLTPSWSPACQCHPFAPGPIFCYCIWIRPAIGLE	0.55
MGFKKRSDSDVAVVLVGKHFSQLDPTKQNSMTQDKGV	0.5495
MINQTFILEAMPFEAEGIPKPALKEMPLLPKFFLGALIQFVGFVKVGDDVFDTIITADI	0.5495
MIQATGNMDSALGLLTKYELTSMSTRRNFEIYGEHYDRSCCGSSDVFVKAFVNIFN	0.5495
MLPENNEMLSYENDRKKRPRAKLGRDRAVMYMRTNDMALGEQRELVLDVVAHCKRMMGTTAYIKVVDQD	0.5495
MPKKHLVLINFSQFGEAGTSIQDLATIDSQTGQSVINPELLTQIENGF	0.5495
MVMARFVLIGMVARGPEGSLYFSLKEGTDLAKDHAYEAQKHKAVEIADRKGVWIRRKLAIF	0.5495
MLRNDWILSETCSNLPKFFTSWIMQGIIASGYTMFTWCLHIKYCKFVQMRTGKLSLSTTYPCGGDMSSVQWYGKVLVTLTNVKEDPCPKGRVSSITCVDNVKGRVAAAGVIS	0.549
MRSETIFTRFPRPGFVDPLKLVAMDIPIEAIKIDAERDWTCQAVH	0.549
MFIQITCHRMRISCKLTLQLFQPGISGCPSAKAWENLGRDYQLEESEDMAWIQELLSTQTAQGAQDMRGWMGCICVTSNKDNFGKMPIVHYTRSIGPYSVSSVVGIIKRNILL	0.5485
MNIVSLTSVRMYVDARWESATKYFRSCHSTPSGPRQCVIWVVIPPYYDF	0.5485
MADDRAQLFEVPTENLPMFGISNPQQCATDDIRLAGQIDRKAAQPNR	0.548
MIMKIFKYIRAGLGEDHPEVRGVMARPYIEKVINHRLRTFPQGGRTLPYFGHATLALWGWGERMSLKGKGYICKKNLDYQCCRT	0.548
MMEISSVLDFRGIMWALMTAGELALGDVKTVLKGPLGACEQASRYNAPPPGSYAVVDVLAIVM	0.548
MQFKIMMISAHHEPMVFVFQTAGPEGALVRMWRAPWPALLMVPLSVWHKMNQK	0.548
MAQRLITPVAFPSCNLVSMHQPCLCAIAYVQVAWEIVSEVGGMERRAIGFPGADAQPNAIVNPGRRKCGMFSCEPVQRVAI	0.5475
MNSHPQGPAHRRGSYVPPAAVRGRRDFQREVDPTYMSGNAVL	0.5475
MTMADPVNNLGVDAVRAGDWSRMTHVGSACTTQGTGVQADGIAKRSAVGCEEEISGA	0.5475
MTIEVGSLSNLSAKTSSAFAHFKQRKFAAITPCDKYCKASKLHVNAWTVWTILDDCLDACYCGQTHCKYSMNYCARCNPVYDKYILIDSSMTVDIADGKSRYVIDGLSDGPLGLCAEKHK	0.547101
MAKDKATALREAKSPWPRPAWEASDSVATPPGALAMTYELGYKYSSKRSLTARGGVQD	0.547
MFRIPLARQWDRRPARTDWLLQQDVVVEAPRTAEGVTGAVGVMANLET	0.547
MKNREVSGWIPSPDLEDPKPLGVLDIGREL	0.547
MTRLQFRDPGVAACNDEVKMVRNGLKNPRLRDALVAAAPILRVKSTDPATGLQVLDVRVNDGPRFS	0.546751
MILLSPAKILGVERLAFQATDIGVSKYLASRVQWDGAYKYFFCT	0.5465
MKASLGIPAATLFFALTAALHDLAALVLLVIRMASSATQSE	0.5465
MAKVKLPSYVLPSNKKGFVFFEAKYLFVRCFLCPETGNCKSGINSAITSRIFNIPFPDKYGDMRMAKRGSASIILGDPVISAPFSQIPTSVKSTL	0.546
MHHRITFGPVARLLNPLHTFHVHAFRGPDASTAASDEEYYTVT	0.545501
MKKSTTKPHAMSDPVFVPASNGIQIVTRSQLRSKVKCFLDASFVCMVALCHGSYNSVIFEGIEHIIRENCGYVWSTYNEIATQC	0.5455
MNFVPVPILKGMQQPNMSPFQILICIPMSYLMYEAYSTEL	0.5455
MNIKQSRGMAVSAEIFEFDGDSMICEYAKF	0.5455
MSLPPGACGDIGTGPTPILSMGPLNTPDAYSGYPGAYGEVVGYQPPQLLEHYMPDKRPRVREKCPDK	0.5455
MTRQIENCGKIIPPGVASFAKWKLNDEVHPECYQRILYRQRSDFCSYWRDIRDWLTVRRWHP	0.5455
MAFQNKGLPNYRQLETVEEGDSVCNLLKRYGRHKCKFFATADSVYPVINSQRLVQL	0.545
MITSCDCFILITNDAAQGNGFDSKTVYETSVLPDCATIVGGGVARIDRRIPLSN	0.545
MKTNNPLRKYIEIAVEGGRCDGVRPGFAYHSY	0.545
MTRLTIPSRSTGAELRYGSTYEAAASASARLGLGSEDEEK	0.545
MVGCWVPSGNYPPNRTGAKVDVGSLAYPIYAPPRVRLDDRHMDRAT	0.545
MYSSVFAAIYGEVVPQRMRGHLVNDDRM	0.545
MRKKCMIEFYVPTDLGPPQRAISDACGGLQDAFYYNNFLVYSLALFTWGFCRCCQSGSDAPAVMVMGNKSAIKEYMWTGLYTKDRDMMCKNTRGLQGDGSPVRL	0.5445
MIFKPINETVFPLGWTFNQEIALKELWISGESREVEVTKIPGKTD	0.544
MCDDTVLYGE	0.5435
MKCAVVQMLPEIGVPYTSLVSLWGQATLEASHTGTEEPNASFNRSNQIESQRPVHGMKGSAKGPYCKLFVVGVG	0.5435
MRLPTVFVSAKGAMMGLQKAKQSEVDEKWMILFTPIHPPMQQIKYQSSLTKVPITSSAVIWV	0.5435
MRRRLDLELSSHRNTRVNPTVAEVFRDRRMRGILSRRFG	0.5435
MSILITESDTFPDANEESPLKTFDARQK	0.5435
MIQILDRHIGMRKVFKHWRMVSELTIRLEAIMRTPKAITVNKKAVMRGGLAGPLNMFGGNPTPICVATVNSVQDKGECGAHVPVVSFLCVWAAVKI	0.543
MLLSKAIINLFYFIERGADYKAFPRPKPIYAYEFLKICDPGTFS	0.543
MNDQEDGSIFGMGIGVDERDVSALKEKVDRKLPENVILR	0.543
MSMVKSKGNFAKDGASTIGMSIDEQISQCGFTATLAASPYW	0.543
MTKKKTYDMFGKFDGLDPRRVDFDVATIKKIERRSQTGEGHNTY	0.543
PRMRVVIIPIRAMAEMDGLFCTERAGQRFVAVDERLVFWAA	0.543
MRKVRKAPLATIHPMVDTIGVIMADDMEGCIALENESAQYQNGNLRTQGYAMCQSWKD	0.5425
MAAEDLRILVDEKCRSAADGYGAVKSCEAAPGPSQDCPADPNVSTL	0.542
MAHDIVIALGMPPVAVGAGGVYTTPAGKLRNCEIPQLSGHCGVGTFAKNDHPMVSKCYRVSYGISR	0.542
MALGVIKFPLIQVFLSAQTAGMLQHSARAAFIKYAIFEFTPAWPPLHFPRVLPAQHTQIPQNPKPLWA	0.542
MFSPIMEIIEILAGDLRDANLVSLPDHLCGQAGMNAGLMAINEFLEIAAAYAVTEGMVNAGKE	0.542
MIVAATRTSFPDADEALKAGNAKRGGSRIEGDR	0.542
MSDPEGPKYHAMMVIEI	0.542
MSHKTQNSQLVMGGDRDMLAKQQRDKASVASPVTKKAFGSLGFKFIIEVDHEL	0.542
MSDLSIMVKIEFQVDNMIGIILKPPWAGTDRPTSVKSMNSCVMTWLSSRSMETEGNAVFTGPAALTGEAGEVVD	0.5415
MTAGKQIEPQVAYQLVYNVPGVSMGEYPQLARRFRAAHTLLEVDILAKMGAFATVIRFPLQPHDRERP	0.5415
MTPATAFLVTEVVTGLHRYEKISRAAILRADLSTTSHTVNS	0.5415
MKGSSTFNTQWFSTGAIPGGVKQPFIAYGSGYNSLYEGIVFVKFAFKGKHNFRYQYHKLQGKCAPQEL	0.541
MIATLFLDVLAAMESANGGRQILRVASHEAIAGRTLLYSIGKMNKA	0.5405
MPAIDFSLRALMIDTSAAGIRDLFAILRRAATGCLVVIVEKLRAHVPLSAPRNRAPLYEVLT	0.5405
MNYRGHTIMSIVAVRYAWLNLVVRINSPDFIFSENIPLAKFLVRTECPAAPAFPKCLIPSARVPIRYVRTCIVVRYM	0.540001
MHLIGPLGYLSMGMRWSSMRSDMGMVEQPRTVAVSAVSRYGLRRMGCHGLIDEAQGKLYARNGSSSGGGQTCVPPNTRQSWGTTLDKNPSKPLPTVSGGTWGSKLSTKALRGELTYASVKMIFPGRG	0.54
MRTGCGGELVVRGLGGVGPLAGRTLCTDLTPAGATGATRHFVVASYPNATS	0.54
MICTLFWTGFRAGTVDTVDRRLAGERADSFLSLQDFILPEP	0.5395
MSDARRLFTFHGMAGEGPFFLANDRAVEFPSELQDKAAS	0.5395
MAFPVGAVNIGWARVSTKSHGPRWTTEQDRDNDAPFTKWDVLTD	0.539
MLDILTLSFAKRFKGTTGSIEVDWAKGEPGAGRTADLAAIKLVPQTNTVGDMFVLPKLIDNAM	0.539
MRFREIWFLFIVRTGTMTVGRWYVFFQWVGVAGPDRYWLGVGETPAGDASYTAGRAPADLGMRSGSVGSKNFGNRQSRQLRVHGGRWRGQAL	0.539
MTDPYALVLPGDLPPRAEDPRMVVKIVKFGPYVCQAYVYN	0.539
MACAESAKDIFKPRSRDQAIVLLALRLKKKQSEKSGREPKDFRIEE	0.5385
MEQLETELVEQPRRTATIIYGSVMDAKRFTERDQLNFGLGSQRGSEGTMFPSV	0.5385
MPKGIKIAEMDTAFGSEAGKSIKEIWQLVIETNEAVNAIITNPFLSTVDGYGLSKAYGAPNTES	0.5385
MRDLNSSELGILEALLSAAQLGGFPKHVLIKEAYLRLILTCQLLEKSVNFPID	0.5385
MYDLRKSQSYYLGDKNSNSSILLGDKEDPQQVVDRISFNEKKVYELNDLTKIPIEDDKMDWQRCQVGTAQRTYY	0.5385
MDELSNFIEIKGPFGNVFDVIYLMEQPGMPAAKKGSGISAI	0.538
MEICMAIFGSGLGRTGPESRTARASVRGIDAGLPKLHNSGDNAEVPA	0.538
MRKTFSIVGASGVPDWLLSITIDTVALTTTRFGAAYGDSVAVAKAIGESKDF	0.538
MSLRSILLFGLRTKTNSGILVIRLRLWQDNNSEGLRPGDRGFGAHEDFAGRTWGARQWNK	0.5375
MAQTVAIDTHRLFFLGQPGVKLNKRHTPDRVTSRTSEDGGSRKHQIGGYYTIPARVVKLQATKRAAYGRAQFWRCTKHRFGHHKRAAQEDLPSLKFSVK	0.537
MESTNSRSREISEKSGRDFSGILCEKFAELTKAVDFYKEGPFIFLG	0.537
MNKLAIWVFPGRAKEQQIKCDTLVLEKQSFRVHANFIDNPNRPDTSAATDKKSAFLHCVGGFRH	0.537
MSPVSVGRLGGAKDPSIFGSPHCAMRDAWDGCFGSFQVPDSRMDNP	0.537
MTTLKFDKKKNDLEYVVVELDIPTVEITYEVREADR	0.537
MVTLEKKLTGTCARWVAFSVAVAPRASTPVARARWIGQVEHPLVLVEPRSLNHFD	0.537
MLISVLIIRAAVMTNIYRWSMFGEVWRADASQCEKDLL	0.536
MNIIQQMKISQKEDKRIGKVLSFQQTITAFISIRTKEATTWTAYVPQPCRLCRWEEENEVNASMTNDEGSIWGIRKLPCCN	0.536
MREAGKIYERGLPLPVYTVEYSAWLLRLGRQTNTAGVQFME	0.536
MASRFTPEVHSRSPRDVRPVPPWQFRPQMTRYLLLTLRLGLAPGVGADGWKEYGA	0.5355
MIQRNIASSRADGYIKTFSLRTLCKVNDLILSLLSDPIPNVAIAEMIDLL	0.5355
MSEQKVFLREGAARLISTAVVAFILRNVLVSVFLVLRIKQVYSQGA	0.5355
MSPNRAAVQITSTLMRAVWRGKLRVDMPAGGVAMRDTTNRGGSLGATDFLAHFLVKA	0.5355
MARVELATGRCGMAVRTERSLLEKAANAFYFRGVPDFRVFQVSDTRGKY	0.535
MTLARIAALLEWGGALGMDILKMYSEMPPSHLGRFDGKVA	0.535
MARMRVRVSEIRHQTGASSRRKRAMRHTVCAPVSAKPKSSHRPPCS	0.534876
PRCVKFYSLGWLQLPPPGEYHFYEEGRVGRVLHNATPAAHAKV	0.534505
MDNSIETVLFGIVIISTVFLRWNPEKLDVYDKE	0.5345
MKIHRFFMVNQPAPLSRQAGLCEVMYFVNDSIEHLARICSGG	0.5345
MRTGIDARMGRSRRQTSGGGITHAPVRAAIAALIRGNLATLWFEDPHKGAP	0.534101
MAIGGIYWTKANILLPHIGSDKPIRKAIPLKAFYARDRGEPAPTPRVYRTWEKAEA	0.534
MAQPKRTTRPTSVLPEKGQEAPDSICRRSVACGMQSMEYDPWLGYSLKRHASNSAHKVKQLSGECNQSLCKSFHILGTQGTEAALNFLCHEQTSQKNILVGAECGSVAAFVANCSCCQYRTAI	0.534
MARPRDLVTAGRNEFVVQFGPRHFEEVGRRATPR	0.534
MPLTKLISSYQVIDAIPGSEQHMEGFTVPNDGVETPALAGST	0.534
MDEPCNTLLLSCQKDHRLELSLRYVVARVMQMQGEVLAAQSMAK	0.5335
MDISTLGLKLVNPVRLTVDPSERTGPTRFSEYAVALNQAQS	0.5335
MEVVSVIVYLGCLPSGNGNSGTTNVDSLNGLSYVVIENVRQTYEFGREACKQFLFATFEPLGDQS	0.5335
MFCHISSAYGIRPRHEGLVRAYWYARLDGGVLRGMHTGVAIEDEMPRKLQCMEIGGRCKRHTAHS	0.5335
MTVLAAHFVADGDWHAMPTGYSVGAVESL	0.5335
MAWAALVGVINTSHATLAIWENDDHRVFRVND	0.533
MKMTRQANDRDEYFKQSYEKLRLRPVDYARQNEEYKTTQCDFVEKEPAM	0.533
MTTGIPLARLDLAFAELDWVPLPTNRYQTVAVSARQKK	0.533
MKIKALQNTHLELLAKDLPKGGQDVEDNEDKWTSIIVACTHTSLRMTQ	0.5325
MKVLGLVFMEAHLANELLPAALQSETLGVIHCRHFVV	0.5325
MQLIFLQYSDGEMRALPIFMVGHVVDV	0.532
MEFPILVMGPLGRTPGERKAVLARPDAEFPQAIQLVSLMRGGAHLTD	0.5315
MKAIYLLSIVVYVGCIIAVLVLQDEQRAKG	0.5315
MPVRWGAVWMKASPHEVRFPGSVADQPAGYLIPLYPPGEIIHGAPGTAGCFVDRRAVDVLSQGWAIPTRAGFHTT	0.5315
MSLLLQSTVGRYRMKAGEICAELSIISEIAYDGTLACMDLIDCGMRE	0.5315
MSNPSACKFLLFECSMKVKIKIPWLVRARVLSRCYVEVLWMRTAMVIDDNCPKMHFMEEWEEPTKCRVPYRAKVVKLAPCCAISKFKAKHMWIKDYYAGSDEDLVTYKRALKRNRMLEVILWLKYGAFVGGGSAHGLYPC	0.5315
MSNGCIQTELRVRHKPERPNPTEDRNAKHFRYILKTILFVKNHCGGLRILTK	0.531417
EPLSLDRQVVTSKERANPNLSLDGIHLVPLPGGNFVVGVHSSLEMAAVDQTASPASIFYMTRDTGEGGPKHQRIVYLSSVGLDRVFVCSPRVNPE	0.531
MLAKAIHIVPMHDLGTLDIWARQGLMDKDAVAFDQQSGQMFNAPRVNGCKI	0.531
MAFLIRITGALPLRMGILSSTPLEPAEEMRYISFYRTGRSCRTCDEGGGISDEPSVEQNCIDMEDTPRPPRQRLAFRETMDPDQREWRMGAA	0.5305
MAREIFIPVEGTRVIAEAESGSSDIGDENHETTDAASSLTHQCKANWQKQN	0.5305
MAVFVSLVYMHD	0.5305
MDTFPPIDFPVGKDYNFGRVSLFGTRHGTKRPDTYVPFQQP	0.5305
MKKKLYGMMGGSLRIMGLPSASRNQMILTELLACMFEDGAPGEGHGLDEIHP	0.5305
MPYLDKSIANIGAATWSKPACVGKNRDESFSEWALRL	0.5305
MRAYSENREIHVHEESELTRYDLWSICFLCKNLIQSGCKI	0.5305
MSYVSALRHVLNVVFPDVLEWVRFADTKSGTHPLSYIKSFADLYLVTDLGREDEVCYNNNRRCCN	0.53
TAKNIGLFGRHEQTAHDDDHAGIKTIVIG	0.53
MAFLNVVNRVAEGGTPGTIYTLILANRSAVVSERLRASPREAPSKERIANLKGGARPPNGC	0.5295
MNFMKDTHTIASCCHEGVLITAYYDFQLSQIDSSLTVGAIGTQLLR	0.5295
MQDIEMLVDDEPPYKGDMFKIEVLED	0.5295
MVECPIVASPNRLQRHNVMSVVSALGSELEIQNADVLHVANVWITIPESWSAGAPELCETLQAEIFVIKGPNPEL	0.5295
QRYIYVAVNMMLATGGSDGYPECWCPPFCPKRHVGEHKSLSVVEVM	0.5295
MRDNKDVLLDRLSDFHQKKATGLGCRMEHKLMAQPKVDKRDRNYMALNRESTGTPYTQK	0.529
MGRPQKNIQAGAPKWGHEDQETDGATGNRRDQI	0.5285
MRFVSVNPSGAISALFDDQQLQQQAYVALYLKEARRISAIA	0.5285
MSEFVIPYTVVCFFVSGEANFLVEAETKNQAVEVLEWKVQICVKK	0.5285
MAYLDSDNFAIDYVDDLDIKYCVDVGNAYSFGTPVNAVSELIFIEV	0.528
MLDSNRRVIPPAAFSTIDELVDEFMAFSIFVTDKYQKNDLPE	0.528
MTTLKLIPVGNNIVSLVTITPVKRVNTETSNSTELPNVLPKFYSGVGDGGKIL	0.528
MGDKSTIFRTTFSMPDVTKGKVLRQDMVVADKLYFSEECPKRYREECAMYNTKYSIKTACPTPTIQADIWNVD	0.5275
MLLIAVPLVEVAMVTLEEEYYDEYVDRG	0.5275
MTHQQFILAEPRPWGPDNDKRGFLGGIFSAGAIAARLPDRCVARGWPFLGDAVPRKVVTLAAEGVAADI	0.5275
MTNPQEKFGLTRKFIKGPVMATLKIVGESYLCRAATGEIARYGMLRGAADFGQNGKRDIF	0.5275
MLDAAHAGTFYKPSAMPAAQYASQPAERNYGDVVEVAGGEPDMRNCVHYRAGLQGVRRGQGIGHHHARVRQCVV	0.527
MPAPDSGMFRDDIGAKNNSMEDTWKKTPIDAL	0.527
MVCTGRLELGGKLLSQSAPDVPARNYDPAASQQRGLNYTATNSTVLGAFHL	0.527
MTQVAGGAYASSSAGTGNKPDSSARLQTERLAVRGRALMPDGTLLVPGARLTPVLIRGKIVALR	0.526834
MIRVYQTMTLDAAPALMCLTVYDMRHLRDNFFPDRCIEEKHGKKKVRLVLNHTGMKA	0.5265
MNNVTKNTDQP	0.5265
MRHSPEPKLPHETAFEINLVAEEGDI	0.5265
MISFTCPHIFNLVANRSIMDTDHSGCYETSDGPNRQNSEQLVSCKDKSMACINDTWFILP	0.526
MKSTDFLVWVTGLVMVSRPHVSLSAMDTYFLASGEITSEI	0.526
MQSCESDPRGIMGKKGVYTQKLFRAKLQEGDVFKNEYTMFQDEKL	0.526
MRAFEELLLAQTGTMKCDCMVEALVRSRCRMCADSMPLKDEMEVSKATGTRLELSCPHTETEPFKALVPRWNITKSITT	0.526
MSDQKSIKCMEFTEKTQENRPLKPNKYDLKSLSDDVNEFNPIVNQETWGIMFIPYQGGLVDVLAIEM	0.526
MNYEKIASPLVGRKKFKAKFVSEYMLRWGLIKVTTEEENDTGTGV	0.5255
MPVPSLVELKGSAKKTQALDSNHDFIQLHPLLRNAKTNAYQTNCPGFTLLNMTEPIQVGHSPGSWN	0.5255
MFYNCRLLAHSAADRAFKGLFAAQFQERMTPMNIMMEAEQCLHNVMEDC	0.525
MIRNIRLTTCVEEGDDYQRMQLFACVCCPCTLGRDNDIHSPVPDDVVVVHSRLMDVDRSLLDV	0.525
MKLIVKANVKIFRSPNEMFKLSNNNLAEYMGNLEKAGTSDEPVVVD	0.525
MKQSAVLTSTVETTVFYALQAINNESIRDADELKMMPIDFRCGLTNGITDAAIGTIKNVDGVAAQ	0.525
MKSKAIRKLGALVDINFSAYCPTHFPITSDGAVSRCGQACQKWTLSGHGLNNVMCLHFTETTDVNTIMDIGGIEDI	0.525
MLNALIIAWKRFFGLWIGEPEICVILVTSSCLPSFT	0.525
MQNKKWKIVEHGSLGTHRAAPPTTTSSKLKEKLTSTRNIRMFPKLQAQEYDYVWFFYIYKSQMI	0.525
MSIQIKEFRIVLFSKGPCISSNMQEQGTFAEPLNEREDELNMPACTDRKKAGNYSLYCLSRDTMTACDMLGRNHCGLGTQELGNDGGRVEVLMHPPVTPCSLKISVNSEYTIFI	0.525
MSRGGNRLVRCLVGGLYEFLLKREPKDAFKASRGPAYNADARLNEWVLMTTLPLCKAIL	0.525
MTHLASSKQRRPEIKALMMDGATPAASLSLFLELLSVSLGSN	0.525
SNLWTMRVRLKFREYIRRDNRALFFFAYAVGDIGTPPNIIMTRLKDICVFVLSRQPHRGLEAPLSCNTQPNYWGDIYIFSLHFMAHLDVFVNYRSFGPGPHWAVRRAEITIVIPRFIHKT	0.525
MAYANFSDAETPGGPGGPTKPPDIAA	0.5245
MHSPCGFVVGMQKLLVGACDDAEGRQRMVASAEANDSGHIVCDAD	0.5245
MSRDEAIEVYKGTTKEQEVSQNHLICVQAPASTSQTDGAQCMTDRPNDTEDE	0.5245
MICTPLVHGPQILITSVESEFALEMHSVCTPVVNRFYARIKAVG	0.524
MKPKDQAVWSTHLMNENGINFVSGVPCFCKEFFVGDEESHMI	0.524
MTLVCRIHPSLWVMEAVTKGGFMAAIQICELFPGSINETWPDYQDL	0.524
MTVERFQIQWPRRRAVETGPDSRKRHNYDMTRKGPESVEPTAFCVGFSE	0.524
MFGQDGSELVYDMTPVWGEGRTAQIVKHSSDLKSLI	0.5235
MSTLENRFEPVIAELNFRGDGVARVNVQGLTATFATLY	0.5235
MPAKKTNFGSRQRQGPFYSLKNKLLDPSVDRTQGDDVGLFIRARD	0.523
MTASVLVSLAPSFGNGITAQADKYLSRCLAARRAIVNLLGGDDTVTWCAFARSECKDPPL	0.523
MNKSVCLLSETDTTSIDDRQARVGLLTSLTYTAGPRVVSATGIRARGLVLLLDVYS	0.5225
MQFILIDVRGVISIAQRVLLGRNFGVLREPDLARCIRGMICNIDREEGELDDPDVICADLI	0.5225
MQKIVKILFAIQMLGMQRKDYQGVPGITRGSVNISRAKQGEELTLRFVPAKSVYSPDITPPCPKSQFLMVESCRIDVNQEKPV	0.5225
MEISVAIKHAFRMRVLTFDASHTQSFGRLAKLTNTKIAGVTQRMSNSTR	0.522
MTFANMLILVTFLIPLGMGGYSIAR	0.522
PNYQTIILDLPNRIFLENPGAKPQSNRTEVAKNFPMDKLLSPSFKDKTEG	0.522
MSVAVSLTITTGTSPTTELTQSQLHPYRGGAGELCISLRPNMAAPTCGGMVDLGASGGE	0.5215
MAHFKKNHDGRFYVKGSEKPMLFQNNIIQSPFFLYTIITNLVKG	0.521
MAMSFIIDIIPHGMALEVHTILIVGVDLTFFRHASFFPDFGSNPVRFDRLWNPGDGRQTAVGLHHGPVRVSGAEHATIKTIS	0.521
MAYFIDLTMGAGRPTQALAVLSEASAGFDST	0.521
MLDQSNFQITKTFYRARFGRVAKRSVTSDFRYTLMFVLGAQMLTYIRGMGDREIYIVSTGEMVRALLQSHCRGTLKRLAVCWTNIITKEKLVNINAH	0.521
MLNGPSYKIPRIAVHCNPASPVETWEMTFEEIALIRYAEVNPDCCINSFKRSM	0.521
MNHFSLMSVEVPRHATAPTPANNFLEMHYLLMSSKRRTVVLAWYARRRKEVCYEKVDPPEGKCIMLKGRHTLMVWAVLS	0.521
MKALQVETGVEMGAKPNNYLERDYIRLYLELEKVSKLTDKCEFIP	0.5205
MTLDHTRINFGPIGTGPLFAVFHCGEDE	0.5205
AQRELILDLASVVKDEFTDGGLSI	0.52
MAITVCVVTKRAGTQQHIQQMDAESEYVLVDQDGRRVATAEGDSEAAIRDNEQEVRCLYYSALAGGSPV	0.52
MATITVLYDPSPFRPSELTFAMFVPRSTTCPFICPLQPNEKMRVAAPEANKGIKANHSNPFPLNHDKPHNGCTPCGSAYDKWP	0.52
MLLDQLTLGLPSSGTANRLWAMFFPSEAELAGLLYGAHE	0.5195
MNRNAGDLLLFGVGTMTAVGFIEDQTHEGMVMSNCVGKA	0.5195
MPSQSEYCSANIITLNVPLSNFISVIYIEKDNRGVLDNWLKAVRGKTVFRD	0.5195
MQGIVIFIVSTKAALGQLFDTRLCRLNNKSVCCRVADHDCSNWFVELVGIVHCTADLRLRTLEVGQKNYSGMFENPKTNCYACDEVNPVELEVYN	0.5195
MRITKAARKRDATAPGLPETLLDISTVTEVRALNCLNIPFMDTY	0.5195
MRTNFRNAATRTPIVLSSNESRTLKADPGTIRRELCRRKFDTDEIPASSVDCPSSLCNCVRQEPAMSTSFPIVRMELINPR	0.5195
MSITPYHVPDIGFYEEEDS	0.5195
MSYETHFLTRLPRWKLMTVTAIKNVELQCTLVKGEMPIQTNVWMDIRRLDDVSETGNLCGEPTQEQSYTSKQSFRCVGKPGCKPSL	0.5195
MEKGIIIEHLGQFEHIVDFGGSLAHGAEWQEIAIDGGDQSVGECME	0.519
MKFSGEEVEEDKNKLKSAALSEDLLKESRSQGERKKQYTDLFKR	0.519
MKHLSINILIMVSVAFEVCSFDTARFGLGYRAVAEVAMGLHGVKSQVSEDAAVCGAILVTISPSGGGCVFHQTTAPRQSTDTKRKDGWCLRITFHDKCCMKSRTIINIYGHLPTKCQCGYATVQNKQEE	0.519
MSIHLDAELHLCVVQNKKEAIFALTIYGLHKNGVKNNKVEN	0.519
MSNRAIIPKPEVYYGGVTVSVLALRDVANVTAEGAIFA	0.519
MGLSDIWKCQFIPNNLSVPIPDLQKHSLIMICIKYEATACFRGLTCVGIMDVLVQVTRREKVQSVSAAGFVIVYSKPDICITSAYLYSVRRIPATVNLFQNARTACLFY	0.5185
MRVNDCNMHMDIEMGVRERVDGTIHRGRRMGNSLIARSSVEKLEIQPMDQVRKGIQSW	0.5185
MAIAADVGRIAKQQIRYTEAESVVFPMSDSPAGAGGADYLGGSKDC	0.518
MDDLKNSAMKDRRLFVLKFYLKGLDRLGRTLELVLAS	0.518
MGEDQNTLSIMEGSPKAPLEEESVADIQEELQLRSRPWQLWKKAMFLMIQPTSKMMAVVETPGQGVEIN	0.518
MTSTPTLAVEDEGERLYNSRSVILIVPWEGIKNPRQMDYLSQDDSGGENRYKPNSYAGGSPMEGCRST	0.518
MFPDRIRVGNITMYPASVIIPYTRFPAGQKEFPEKMCEEI	0.5175
MKIDLIITLSRHAKAGIMTSKCWALVYNPSQKLIVDKVLIHCHCTIGGFEVVQLTYFKFCYSVRNSELTYLHMILMLFTTIFYV	0.5175
MGLVYPVKGAFVALYWNPMSRAASGWRLSQNITRSRRTNCDFEHHYIANYVVKK	0.517
MEAMDQLLTYLQLRALMTRAVIALELTRSYFFERLTDSVTRTRFGFTL	0.5165
MGSVLNSLKSEGLQSLTAELARTTDRAQPHQESRYNPGRVAKNEYEGEPQAIAS	0.5165
MKLFLALGGWCAKSVVQYSGSAEYAPGHDVAGAPQNGSEEVLVKR	0.5165
MKVNFSDHFKEFVICQSGIQHKLDCEELIPKNSFCASIF	0.5165
MTKFLGKIFGVKVMITVAGIGMHKFTNANLYLIGSHVDIIGRSRCTSRMKGALISSVGWPMWWNMLCLLSARNDLPTVFMLKSNVSYFGRCNEKEC	0.5165
MTSDSFIGIYLAMLVGCVSAITILRCRPPSYSAHRFVTECFVNDLGGEGSEKS	0.5164
MAITRLIFTSRYLLLSSPEGLLDNLTLFASKMTMVFYYANPILQSAVSYMCKCGND	0.516
MLPSKDWVSRPVRKGFKGDELRKQVESRMNEDGKDEDYREMAIA	0.516
MRQAFNGRAELHAGAIGLATTPENAKCWVERTLSLPFAGAFVDPRRQAGLTPILAIPRGAVGPRRPAPGATRLFDGFLMRVYLI	0.516
MDFPELAKLATGLGCEETGTFSLRIYIRKWAGLLAMILITAIPSNRKMKKYSEEIAEL	0.5155
MELLLVKAQIALRGRKGARGLERAARAQLAMLDVVSYAVQPSRTIKRATKRYERAALDIG	0.5155
MGREDKDKFGDEQRGLPSISPDTLPRGTESI	0.5155
MISNHLILAINDQEEATVDKTQKRVYQADLEFDEEYDID	0.5155
MNYLFCPGHLEIYYSNNCARTERVTCPSARIRIHEAVRKHYSLMYLSSPCGSAKAGEPLYSQCQILET	0.5155
MKRGIFISPKGEAGSKVIALVCSSFVFACPLMLLPDQLRMHICLVTYGSRAGSQTCFPSCFYKKKEFSAQGKSERAIEWKTWGNGVEMVH	0.515
MMIVNLEYFGDHRLRYPSDARELNGY	0.515
MPCDFWELKLIYARIIWPVAYPDRHLETECEYTSHQLAR	0.515
MSFGIELLTHPSWDVEPLEPQVTITEAGFPIDVHSMAAGSGKTAFASA	0.515
MALDIRSKGGVFLPTVSPKRSTIRHGYRFTVPHDHYNNACKNDA	0.5145
MQLVADEVVSSAVITPILQNWSGVGQGRWPKGIALHRGTEEPMQIRAVGNRYAGVDFSPNHACDYVLGTCCT	0.5145
MIETNALITKEQIDPEIKAICISDSQKWNRAQSPQFAEDTGTRDKRKGCAVL	0.514
MQFASIESTLVASLLRIWDSPAAKEGTLGSDKNAAMKLTRVYDEPYTE	0.514
MTRHNKNIITKNQGRKFDNSFPTKQGFFVDREPRVRSSNVCCTSTCSVIYCAPVVSACSNPTYATAVLKMIVGIMSCRFGSTATMGYRISGREKHKAQHINITIKNVSGTSEGFTSTGPTWSGMSRHIQRMAARVVSRSTNFY	0.514
MGFWLNVKYTDRTLGGGTDILVISALVGGWGMVLTEFMISADVMQTMGAPSVEDYVPSLTFDQLGQW	0.5135
MGNFQFLIANAGIPPRVSETVSKQREQLKAMYERAVLDFS	0.5135
MKHQGAGVVNLMSGVGGQAQEYQHITHERFVSFTFEVAVRHRNITCLSD	0.5135
MNCIPKPRFLPSKIRMAMLELFKSIGIIASKELQQVFKSPEEGEHYV	0.5135
MSISKPFPREMTCDLAAAYARDATVKTTTSNGWDPYETLYKPDLMCDGYADPKGV	0.5135
MSQGTSREDTERDPRACARPNMYMVLVKSSTFVSIQASTAWLGMDIDYERVVDTAEAPMMVCMRQFGPGNPSFVVDVR	0.5135
MSQRRGKTIGAMLGELMALEIACVKYAPGVTQLIADAGHEPFANEFGAGAGQT	0.5135
MTRIIKEIKMCPGGLPGLGTTHSQGDDVLRMATAEDMREV	0.5135
RIAVKVPKSPERDSPVCGFLNSLAKDRDLCILICFSAAICDGEFGKHPPPFTEWSAIAHAHPAEKRGGVSGILSWAM	0.5135
VVSKDALGTIVVKRISTGGDFMTIVIEGALFLVLNGPGIASRYLDADAPS	0.5135
MTKDIPKTIFQHQNTQFKLRDLNEIGNCQEYAPPNDCT	0.513
MHLLKEKKVMPFVPNGILPVLLDHLIDGALQEKAPMKTEGFKDGSVLGHAQPPFGIPAIMGVFTDSGPE	0.512801
MALPPVSELKSTVIDRVLLGGPFFSFPGAWRSTVYYTSYRPGLENAA	0.5125
MATQSKNCFPLFVLIMSPLIPFTTLGLLVSI	0.5125
MRVVDKDCNPEGNQYHADMRGAKACSWQGLCNRTHRKDLPTDLVMPGRV	0.5125
MALKVSAETITVTNDDTFRNEAYKQLTNTGKPDLPKWHMRSDFTTGRYASTEPENDYLCKQ	0.512
[truncated: 34,004 more rows]
